# Supplementary material for: Turnover Rate of Lipids, Metabolites and Proteins Revealed by 156-Day-Long D2O Administration in a Guinea Pig
Source: Int J Mol Sci. 2026 Feb 18;27(4):1944. doi: 10.3390/ijms27041944 (PMC12941004; doi:10.3390/ijms27041944)
Supplement: Supplementary file 1 [file ijms-27-01944-s001.zip]

Archive with 8 entries (7 files):
- Supporting python code/
- Supporting python code/Chromatograms and spectra with differences redraw Fn MS2 Export Clean v2.ipynb
- Supporting python code/Plot Figure for paper Clean v12.ipynb
- Supporting python code/Reactome process v8.ipynb
- Supporting python code/Spectrum viewer like Xcalibur LC_FullMS_Nzoom_Fragmentation_Fn_Exp_CLEAN v1.ipynb
- !!! Figures for paper SUPPORTING INFO v1.pptx
- ARRIVE Author Checklist - Full v1.pdf
- ! Supporting Tables RE-REVISED v3.xlsx
