# Supplementary material for: Turnover Rate of Lipids, Metabolites and Proteins Revealed by 156-Day-Long D2O Administration in a Guinea Pig
Source: Int J Mol Sci. 2026 Feb 18;27(4):1944. doi: 10.3390/ijms27041944 (PMC12941004; doi:10.3390/ijms27041944)
Supplement: Supplementary file 1 [file ijms-27-01944-s001.zip › Supporting python code/Chromatograms and spectra with differences redraw Fn MS2 Export Clean v2.ipynb]

# %% [code]
#%matplotlib qt5

# %% [code]
import pathlib
import itertools

import gc

import matplotlib
import matplotlib.pyplot as plt
from matplotlib.widgets import Button, Slider

import fisher_py
from fisher_py import RawFile
from fisher_py.data.business import TraceType
import os
import re
from itertools import compress
from numpy import trapz
import pandas as pd
#import mplcursors
from sklearn.metrics import r2_score
import math

from copy import deepcopy

#from molmass import Formula as molmassFormula

from fisher_py.raw_file_reader import RawFileReaderAdapter
from fisher_py.data import ToleranceUnits, Device
from fisher_py.data import ToleranceUnits, FtAverageOptions, Device

import textalloc as ta

from scipy.signal import find_peaks
import numpy as np
import matplotlib.cm as cm


# %% [code]
####################################
#
# This function annotate top N peaks in stem plot
#
####################################


def text_annotate_top_n(ax1,scan_idx_df_zoom,top_number_to_annotate=10,textsize=8, difference=False, precursor_mass=100,absolute=True):

    if (absolute==True):
        scan_idx_df_zoom['i_abs']=abs(scan_idx_df_zoom['i'])
        scan_idx_df_zoom_top_n = scan_idx_df_zoom.sort_values('i_abs',ascending = False).head(top_number_to_annotate)
    else:
        scan_idx_df_zoom_top_n = scan_idx_df_zoom.sort_values('i',ascending = False).head(top_number_to_annotate)
    if (difference==False) :
        
        ta.allocate(ax1,list(scan_idx_df_zoom_top_n['m']),list(scan_idx_df_zoom_top_n['i']),
            [str(round(idx,5)) for idx in scan_idx_df_zoom_top_n['m']],
            x_scatter=list(scan_idx_df_zoom_top_n['m']), y_scatter=list(scan_idx_df_zoom_top_n['i']),
            textsize=textsize,draw_all=False,
            linewidth=0.2)

    if (difference==True) :
        scan_idx_df_zoom_top_n = scan_idx_df_zoom.sort_values('i',ascending = False).head(top_number_to_annotate)
        ta.allocate(ax1,list(scan_idx_df_zoom_top_n['m']),list(scan_idx_df_zoom_top_n['i']),
            [str(round(idx-precursor_mass,5)) for idx in scan_idx_df_zoom_top_n['m']],
            x_scatter=list(scan_idx_df_zoom_top_n['m']), y_scatter=list(scan_idx_df_zoom_top_n['i']),
            textsize=textsize,draw_all=False,
            linewidth=0.2)
        
        

# %% [code]
####################################
#
# This function find in the spectrum represented as data.frame peaks with corresponding mass and returns them
#
####################################

def get_peaks_with_masses_equal_to_mass_to_search (mass_to_search=840.57,mass_to_search_tollerance=0.02,selected_scan_df=pd.DataFrame({'m':[840.57495, 841.57922, 842.5866, 843.59155, 844.59936, 820.5982,],'i':[6227370.125, 5836447.921875, 3363588.375, 2132450.25, 1576654.515625, 1198505.234375],'r':[1, 0.93, 0.54, 0.34, 0.25, 0.19]})) :

    selected_scan_df['mass_difference_with_mass_to_search']=selected_scan_df['m']-mass_to_search
    selected_scan_df_selected_based_on_mass_tollerance=selected_scan_df[abs(selected_scan_df['mass_difference_with_mass_to_search'])<mass_to_search_tollerance]
    
    return(selected_scan_df_selected_based_on_mass_tollerance)

# %% [code]
def get_EIC_for_single_mz (raw_file='',ms1_data='',fragment_mass=500,mass_to_search_tollerance=0.001):
    
    #print(fragment_mass)
    fragment_mass_rt_list=[]
    fragment_mass_i_list=[]
    fragment_mass_sn_list=[]

    found_peaks=''

    for ms1_data_scan_number_idx in range(len(ms1_data)):

        ms1_data_scan_number=int(ms1_data.iloc[ms1_data_scan_number_idx]['sn'])
        ms1_data_rt=ms1_data.iloc[ms1_data_scan_number_idx]['rt']

        selected_scan=raw_file.get_scan_from_scan_number(ms1_data_scan_number)
        selected_scan_df=pd.DataFrame({'m':selected_scan[0],'i':selected_scan[1],'r':selected_scan[1]/max(selected_scan[1])})

        found_peaks=get_peaks_with_masses_equal_to_mass_to_search (mass_to_search=fragment_mass,mass_to_search_tollerance=mass_to_search_tollerance,selected_scan_df=selected_scan_df)

        if (len(found_peaks)>0) :
            fragment_mass_rt_list.append(ms1_data_rt)
            fragment_mass_i_list.append(sum(found_peaks['i']))
            fragment_mass_sn_list.append(ms1_data_scan_number)

    peaks, _ = find_peaks(fragment_mass_i_list, distance=5)
    peaks_rt=[fragment_mass_rt_list[i] for i in peaks]
    peaks_i=[fragment_mass_i_list[i] for i in peaks]
    
    #print([fragment_mass_rt_list,fragment_mass_i_list,fragment_mass_sn_list,peaks_rt,peaks_i])
    
    return([fragment_mass_rt_list,fragment_mass_i_list,fragment_mass_sn_list,peaks_rt,peaks_i])


# %% [code]
def get_ms_1_and_ms_2_and_as_all_data_from_raw_file (raw_file, Target_rt_min=-1, Target_rt_max=-1, Target_mz=-1, Target_mz_err=1):
  
    ms1_data=pd.DataFrame({'sn':list(raw_file._ms1_scan_numbers)})
    ms1_data['rt']=[raw_file._retention_times[idx-1] for idx in ms1_data['sn']]
    
    ms2_scan_numbers,ms2_scan_masses=raw_file._get_ms2_scan_numbers_and_masses_()
    ms2_data=pd.DataFrame({'sn':ms2_scan_numbers,'m':ms2_scan_masses,'rt':[raw_file._retention_times[idx-1] for idx in ms2_scan_numbers]})

    ms_all=pd.DataFrame({'rt':raw_file._retention_times,'sn':raw_file._scan_numbers})

    #fragment_mass=mass_to_search_list[0]
    if (Target_mz>0):
        ms2_data=ms2_data[abs(ms2_data['m']-Target_mz)<Target_mz_err]

    if ((Target_rt_min>0) & (Target_rt_max>0)):
        ms1_data=ms1_data[(ms1_data['rt']>Target_rt_min/rt_zoom_parameter) & (ms1_data['rt']<rt_zoom_parameter*Target_rt_max)]
        ms2_data=ms2_data[(ms2_data['rt']>Target_rt_min/rt_zoom_parameter) & (ms2_data['rt']<rt_zoom_parameter*Target_rt_max)]
        ms_all=ms_all[(ms_all['rt']>Target_rt_min/rt_zoom_parameter) & (ms_all['rt']<rt_zoom_parameter*Target_rt_max)]

    raw_file_creation_date=raw_file._raw_file_access.file_header.modified_date.strftime("%Y-%m-%d-%H-%M-%S") #("%m/%d/%Y, %H:%M:%S")

    return ([ms1_data, ms2_data, ms_all, raw_file_creation_date])

# %% [code]
def get_scan_number_from_retention_time (raw_file, rt=1,level=''):
    
    if level=='':
        idx=np.argmin(np.abs(np.array(raw_file._retention_times) - rt))
        return(int(raw_file._scan_numbers[idx]))
    if level=='MS1':
        rt_list=[raw_file._retention_times[idx-1] for idx in raw_file._ms1_scan_numbers]
        idx=np.argmin(np.abs(np.array(rt_list) - rt))
        return(int(raw_file._ms1_scan_numbers[idx]))
    if level=='MS2':
        rt_list=[raw_file._retention_times[idx-1] for idx in raw_file._get_ms2_scan_numbers_and_masses_()[0]]
        idx=np.argmin(np.abs(np.array(rt_list) - rt))
        return(int(raw_file._get_ms2_scan_numbers_and_masses_()[0][idx]))
        


# %% [code]
def get_scan_number_idx_from_retention_time (raw_file, rt=1,level=''):
    
    if level=='':
        idx=np.argmin(np.abs(np.array(raw_file._retention_times) - rt))
        return(idx)
    if level=='MS1':
        rt_list=[raw_file._retention_times[idx-1] for idx in raw_file._ms1_scan_numbers]
        idx=np.argmin(np.abs(np.array(rt_list) - rt))
    if level=='MS2':
        rt_list=[raw_file._retention_times[idx-1] for idx in raw_file._get_ms2_scan_numbers_and_masses_()[0]]
        idx=np.argmin(np.abs(np.array(rt_list) - rt))
        
    return(idx)

# %% [code]
def get_scan_number_from_get_scan_number_idx (raw_file, idx=1,level=''):
    
    if level=='':
        return(int(raw_file._scan_numbers[idx]))
    if level=='MS1':
        return(int(raw_file._ms1_scan_numbers[idx]))
    if level=='MS2':
        return(int(raw_file._get_ms2_scan_numbers_and_masses_()[0][idx]))
        

# %% [code]
def get_raw_file_df_from_raw_file (raw_file,sn=1,x_min=-1,x_max=-1, peaks_with_fixed_differece_from_precurcor_true=False, 
                                   m_precurcor=0, difference=1.006277, error=0.01,m_precurcor_charge_state=1):

    #m_precurcor=Target_mz
    
    raw_file_spectrum=raw_file.get_scan_from_scan_number(sn)
    raw_file_spectrum_df=pd.DataFrame({'m':raw_file_spectrum[0],'i':raw_file_spectrum[1],'r':raw_file_spectrum[1]/max(raw_file_spectrum[1])})
    raw_file_spectrum_description=raw_file_spectrum[3]

    if ((x_min>0) & (x_max>0)):
        raw_file_spectrum_df=raw_file_spectrum_df[(raw_file_spectrum_df['m']>x_min) & (raw_file_spectrum_df['m']<x_max)]
        
    if (peaks_with_fixed_differece_from_precurcor_true==True):
        print (peaks_with_fixed_differece_from_precurcor_true)
        print(raw_file_spectrum_df)
        raw_file_spectrum_df['N_d']=round((raw_file_spectrum_df['m']-m_precurcor)*m_precurcor_charge_state,0)
        raw_file_spectrum_df['error']=raw_file_spectrum_df['m']-m_precurcor-difference*raw_file_spectrum_df['N_d']/m_precurcor_charge_state
        print(raw_file_spectrum_df)
        raw_file_spectrum_df=raw_file_spectrum_df[abs(raw_file_spectrum_df['error'])<error]
        
    return ([raw_file_spectrum_df,raw_file_spectrum_description])

# %% [code]


# %% [code]
def get_rt_from_scan_number (raw_file, sn=1):
    rt=raw_file._retention_times[sn-1]
    return (rt)

# %% [code]
def onclick(event):
    
    global x_click
    global index_in_LC_ax_list
    global sn_idx_idx
    global spectrum_x_min
    global spectrum_x_max
    global sn_idx
    global sn_idx_idx_list
    global pick_semaphore
    
    if event.inaxes in Spectrum_ax_list:

        print ('onclick event!!!!!!!')

        if pick_semaphore == True:
            pick_semaphore=False
        else:

            print("Spec")
            print(Spectrum_ax_list.index(event.inaxes))
            index_in_Spectrum_ax_list=Spectrum_ax_list.index(event.inaxes)

            index_in_LC_ax_list=index_in_Spectrum_ax_list
        # Именно в этом порядке!!! Сначала x_max, потом x_min
            if ((spectrum_x_min!=0) & (spectrum_x_max==0)):
                spectrum_x_max=event.xdata

            elif ((spectrum_x_min==0) & (spectrum_x_max==0)):
                spectrum_x_min=event.xdata


            if ((spectrum_x_min!=0) & (spectrum_x_max!=0) & (spectrum_x_min!=spectrum_x_max)):

                print("spectrum_x_min = "+str(spectrum_x_min)+', x max = '+str(spectrum_x_max))


                Scpectrum_region_list[0][0]=spectrum_x_min
                Scpectrum_region_list[0][1]=spectrum_x_max

                #global index_in_LC_ax_list
                raw_file_after_click=raw_files_list[index_in_LC_ax_list]

                redraw_figures (raw_file_after_click=raw_file_after_click, index_in_LC_ax_list=index_in_LC_ax_list, sn_idx=sn_idx, Spectrum_ax_list=Spectrum_ax_list,
                            LC_ax_list=LC_ax_list, EIC_out_res_list=EIC_out_res_list,
                               x_min=x_min,x_max=x_max, fig=fig)


                spectrum_x_min=0
                spectrum_x_max=0

                print("spectrum_x_min = "+str(spectrum_x_min)+', x max = '+str(spectrum_x_max), 'index_in_Spectrum_ax_list = '
                      +str(index_in_Spectrum_ax_list)+', sn_idx = '+str(sn_idx))  

            if ((spectrum_x_min!=0) & (spectrum_x_max!=0) & (spectrum_x_min==spectrum_x_max)):

                Scpectrum_region_list[0][0]=Scpectrum_region_list_start[0][0]
                Scpectrum_region_list[0][1]=Scpectrum_region_list_start[0][1]

                print(Scpectrum_region_list)
                print(Scpectrum_region_list_start)

                raw_file_after_click=raw_files_list[index_in_LC_ax_list]

                redraw_figures (raw_file_after_click=raw_file_after_click, index_in_LC_ax_list=index_in_LC_ax_list, sn_idx=sn_idx, Spectrum_ax_list=Spectrum_ax_list,
                            LC_ax_list=LC_ax_list, EIC_out_res_list=EIC_out_res_list,
                               x_min=x_min,x_max=x_max, fig=fig)


                spectrum_x_min=0
                spectrum_x_max=0
        
        
        
    if event.inaxes in LC_ax_list:
        print("Chromo")
        print(LC_ax_list.index(event.inaxes))
        
        x_click=event.xdata
        print(x_click)

        
        index_in_LC_ax_list=LC_ax_list.index(event.inaxes)

        raw_file_after_click=raw_files_list[index_in_LC_ax_list]
        sn_idx=get_scan_number_from_retention_time (raw_file_after_click, rt=x_click, level='MS1')

        
        sn_idx_idx=get_scan_number_idx_from_retention_time (raw_file_after_click, rt=x_click, level='MS1')
        
        sn_idx_idx_list[index_in_LC_ax_list]=sn_idx_idx

        sn_idx=get_scan_number_from_get_scan_number_idx (raw_file_after_click, idx=sn_idx_idx,level='MS1')

        #rt_idx=get_rt_from_scan_number (raw_file, sn=sn_idx)
        
        
        redraw_figures (raw_file_after_click=raw_file_after_click, index_in_LC_ax_list=index_in_LC_ax_list, sn_idx=sn_idx, Spectrum_ax_list=Spectrum_ax_list,
                        LC_ax_list=LC_ax_list, EIC_out_res_list=EIC_out_res_list,
                           x_min=x_min,x_max=x_max, fig=fig)
        

    global ev
    ev=event
    


# %% [code]
def redraw_figures (raw_file_after_click='', index_in_LC_ax_list='',sn_idx='',Spectrum_ax_list='', LC_ax_list='', EIC_out_res_list='',
                   x_min='',x_max='', fig=''):
    
    global annotate_true
    global peaks_with_fixed_differece_from_precurcor_true
    global export_to_excel_true
    global rt_first_LC_ax_list
    
    print(sn_idx)

    rt_idx=get_rt_from_scan_number (raw_file_after_click, sn=sn_idx)
    
    if (index_in_LC_ax_list==0):
        rt_first_LC_ax_list=rt_idx
        
    
    print(raw_files_names_list[index_in_LC_ax_list])
    current_file_name=raw_files_names_list[index_in_LC_ax_list]
    
    
    spectrum_range=Scpectrum_region_list[0]
    x_min=spectrum_range[0]
    x_max=spectrum_range[1]
    
    raw_file_spectrum_after_click_df=get_raw_file_df_from_raw_file (
        raw_file_after_click,sn=sn_idx,x_min=x_min,x_max=x_max,m_precurcor=Target_mz,
        peaks_with_fixed_differece_from_precurcor_true=peaks_with_fixed_differece_from_precurcor_true,
        difference=difference_between_peaks_for_isotope_series,
        m_precurcor_charge_state=charge_state_for_isotope_series,
        error=Difference_from_target_mz_error)[0]

    #Spectrum_ax_list[index_in_LC_ax_list][1].set_xdata(raw_file_spectrum_after_click_df['m'])
    
    #Spectrum_ax_list[index_in_LC_ax_list][1].set_ydata(raw_file_spectrum_after_click_df['i'])
    
    Spectrum_ax_list[index_in_LC_ax_list].cla()
    Spectrum_ax_list[index_in_LC_ax_list].stem(raw_file_spectrum_after_click_df['m'], raw_file_spectrum_after_click_df['i'],markerfmt=' ', basefmt=" ")

    Spectrum_ax_list[index_in_LC_ax_list].set_xlim(x_min,x_max)
    Spectrum_ax_list[index_in_LC_ax_list].relim()
    
    # Add Fragmentation INFO
    if (add_fragmentation_info_to_plot_bool==True):
        add_fragmentation_info_to_plot (ax=Spectrum_ax_list[index_in_LC_ax_list], ms2_data=ms2_data_list[index_in_LC_ax_list], sn_idx=sn_idx)
    
     # Annotate
    if (annotate_true==True):    
        text_annotate_top_n(Spectrum_ax_list[index_in_LC_ax_list],raw_file_spectrum_after_click_df,
                            top_number_to_annotate=8,textsize=5)


    # Plot verticle line in LC_ax_list
    LC_ax_list[index_in_LC_ax_list].cla()
    EIC_out_res=EIC_out_res_list[index_in_LC_ax_list]
    LC_ax_list[index_in_LC_ax_list].plot(EIC_out_res[0], EIC_out_res[1])
    LC_ax_list[index_in_LC_ax_list].set_xlim(Target_rt_min,Target_rt_max)
    
    LC_ax_list[index_in_LC_ax_list].axvline(x=rt_idx, color='r')
    LC_ax_list[index_in_LC_ax_list].set_title(str(sn_idx)+','+str(round(rt_idx,2))+'\n'+str(raw_files_names_list[index_in_LC_ax_list]),color='r', x=0.1,y=0.6, fontsize=7)
    #LC_ax_list[index_in_LC_ax_list].text(0.1,0.5,raw_files_names_list[index_in_LC_ax_list],color='r', fontsize=7)

    fig.canvas.draw_idle() # Redraw the figure
    
    # Экспорт
    if (export_to_excel_true==True):
        
        export_to_excel_folder_name='export_to_excel'+'_'+folder_name+'_name='+'_mz='+str(Target_mz)        
        export_to_excel_folder_name_with_rt=export_to_excel_folder_name+'_rt='+str(round(rt_first_LC_ax_list,2))

        pathlib.Path(export_to_excel_folder_name_with_rt).mkdir(parents=True, exist_ok=True)
        pathlib.Path(export_to_excel_folder_name_with_rt+'//Additional_info').mkdir(parents=True, exist_ok=True)
        
        raw_file_spectrum_after_click_df.to_excel(export_to_excel_folder_name_with_rt+'//'+str(current_file_name)+'_sn='+str(sn_idx)+'_rt='+str(round(rt_idx,2))+'_IsoDyn'+'.xlsx')
        
        EIC_out_res_df=pd.DataFrame({'t':EIC_out_res[0],'i':EIC_out_res[1]})
        EIC_out_res_df.to_excel(export_to_excel_folder_name_with_rt+'//'+str(current_file_name)+'_EIC'+'.xlsx')

        
        #fig = plt.figure(figsize=(36, 100), num='mz='+str(Target_mz))
        fig.savefig(export_to_excel_folder_name_with_rt+'//'+'mz='+str(Target_mz)+'_rt='+str(round(rt_first_LC_ax_list,2))+'_Figure'+'.png')
        
        if (add_fragmentation_info_to_plot_bool==True):
            ms2_data_to_export=ms2_data_list[index_in_LC_ax_list]
            ms2_data_to_export.to_excel(export_to_excel_folder_name_with_rt+'//'+str(current_file_name)+'_MS2Data'+'.xlsx')
        
    

# %% [code]


# %% [code]
def on_press(event):
    
    global index_in_LC_ax_list
    global x_click
    global sn_idx_idx
    global annotate_true
    global peaks_with_fixed_differece_from_precurcor_true
    global export_to_excel_true
    global add_fragmentation_info_to_plot_bool
    
    global sn_idx_idx_list
    
    # READRAW ALL SPECTRA
    if (event.key == 'r'):
        for idx in range(len(raw_files_list)):
            raw_file_after_click=raw_files_list[idx]
            
            sn_idx_idx_1=sn_idx_idx_list[idx]
            
            sn_idx=get_scan_number_from_get_scan_number_idx (raw_file_after_click, idx=sn_idx_idx_1,level='MS1')
                       
            redraw_figures (raw_file_after_click=raw_file_after_click, index_in_LC_ax_list=idx, sn_idx=sn_idx, Spectrum_ax_list=Spectrum_ax_list,
                        LC_ax_list=LC_ax_list, EIC_out_res_list=EIC_out_res_list,
                           x_min=x_min,x_max=x_max, fig=fig)
    # READRAW ALL SPECTRA
    if (event.key == 't'):
        for idx in range(len(raw_files_list)):
            raw_file_after_click=raw_files_list[idx]
            
            sn_idx_idx_list[idx]=sn_idx_idx
            
            sn_idx=get_scan_number_from_get_scan_number_idx (raw_file_after_click, idx=sn_idx_idx,level='MS1')
            redraw_figures (raw_file_after_click=raw_file_after_click, index_in_LC_ax_list=idx, sn_idx=sn_idx, Spectrum_ax_list=Spectrum_ax_list,
                        LC_ax_list=LC_ax_list, EIC_out_res_list=EIC_out_res_list,
                           x_min=x_min,x_max=x_max, fig=fig)
        
#################################################################################################################
    if event.inaxes in Spectrum_ax_list:
        print("Spec")
        print(Spectrum_ax_list.index(event.inaxes))
    if event.inaxes in LC_ax_list:
        print("Chromo")
        print(LC_ax_list.index(event.inaxes))

        

        raw_file_after_click=raw_files_list[index_in_LC_ax_list]
        
        
        #raw_file_after_click=raw_files_list[index_in_LC_ax_list]
        #get_scan_number_idx_from_retention_time (raw_file=raw_file_after_click, rt=1,level='')
        if (event.key == 'a') & (annotate_true==True):
            annotate_true=False
        elif (event.key == 'a') & (annotate_true==False):
            annotate_true=True
            
        if (event.key == 'd') & (peaks_with_fixed_differece_from_precurcor_true==True):
            peaks_with_fixed_differece_from_precurcor_true=False
        elif (event.key == 'd') & (peaks_with_fixed_differece_from_precurcor_true==False):
            peaks_with_fixed_differece_from_precurcor_true=True
        
        
        if (event.key == 'e') & (export_to_excel_true==True):
            export_to_excel_true=False
        elif (event.key == 'e') & (export_to_excel_true==False):
            export_to_excel_true=True
            
            
        if (event.key == 'm') & (add_fragmentation_info_to_plot_bool==True):
            add_fragmentation_info_to_plot_bool=False
        elif (event.key == 'm') & (add_fragmentation_info_to_plot_bool==False):
            add_fragmentation_info_to_plot_bool=True
        
        if event.key == 'left':
            print("Left arrow key pressed!")
            # Add your desired action for left arrow key
            sn_idx_idx=sn_idx_idx-1
            sn_idx_idx_list[index_in_LC_ax_list]=sn_idx_idx
            
        elif event.key == 'right':
            print("Right arrow key pressed!")
            # Add your desired action for right arrow key
            sn_idx_idx=sn_idx_idx+1
            sn_idx_idx_list[index_in_LC_ax_list]=sn_idx_idx
            
        if event.key == 'up':
            print("UP arrow key pressed!")
            # Add your desired action for left arrow key
            if (index_in_LC_ax_list>0):
                index_in_LC_ax_list=index_in_LC_ax_list-1
                raw_file_after_click=raw_files_list[index_in_LC_ax_list]
                sn_idx_idx=sn_idx_idx_list[index_in_LC_ax_list]
            
        elif event.key == 'down':
            print("Down arrow key pressed!")
            # Add your desired action for right arrow key
            if (index_in_LC_ax_list<(len(LC_ax_list)-1)):
                index_in_LC_ax_list=index_in_LC_ax_list+1
                raw_file_after_click=raw_files_list[index_in_LC_ax_list]
                sn_idx_idx=sn_idx_idx_list[index_in_LC_ax_list]

        
        
        sn_idx=get_scan_number_from_get_scan_number_idx (raw_file_after_click, idx=sn_idx_idx,level='MS1')

        #rt_idx=get_rt_from_scan_number (raw_file, sn=sn_idx)
        
        
        redraw_figures (raw_file_after_click=raw_file_after_click, index_in_LC_ax_list=index_in_LC_ax_list, sn_idx=sn_idx, Spectrum_ax_list=Spectrum_ax_list,
                        LC_ax_list=LC_ax_list, EIC_out_res_list=EIC_out_res_list,
                           x_min=x_min,x_max=x_max, fig=fig)


# %% [code]
def add_fragmentation_info_to_plot (ax='', ms2_data='', sn_idx='', tolerance = 10, sn_range=10):
    ms_data_to_plot=ms2_data[abs(ms2_data['n']-sn_idx)<sn_range]

    ax.plot(ms_data_to_plot['m'],[0 for idx in ms_data_to_plot['m']],'o' ,c='red', picker=tolerance)

    #ax.scatter(ms_data_to_plot['m'],[0 for idx in ms_data_to_plot['m']], c='red', picker=tolerance)

    # tolerance = 10 # points
#    ax.plot(range(10), 'o', picker=tolerance)
    #

# %% [code]
def on_pick(event):

    rt_idx_zoom=2
    global pick_semaphore
    #global export_to_excel_true
    
    sn_range=10
    
    #index_in_Spectrum_ax_list=Spectrum_ax_list.index(event.inaxes)
    #.artist.axes
    index_in_Spectrum_ax_list=Spectrum_ax_list.index(event.artist.axes)
    index_in_LC_ax_list=index_in_Spectrum_ax_list
    
    print ('on_pick event!!!!!!!')
    print(index_in_LC_ax_list)
    
    artist = event.artist
    xmouse, ymouse = event.mouseevent.xdata, event.mouseevent.ydata
    x, y = artist.get_xdata(), artist.get_ydata()
    ind = event.ind
    print ('Artist picked:', event.artist)
    print ('{} vertices picked'.format(len(ind)))
    print ('Pick between vertices {} and {}'.format(min(ind), max(ind)+1))
    print ('x, y of mouse: {:.2f},{:.2f}'.format(xmouse, ymouse))
    print ('Data point:', x[ind[0]], y[ind[0]])
    

    m_picked=x[ind[0]]
    
    curent_raw_file_name=raw_files_names_list[index_in_LC_ax_list]
    
    ms2_data=ms2_data_list[index_in_LC_ax_list]
    raw_file=raw_files_list[index_in_LC_ax_list]
    ms_data=ms_data_list[index_in_LC_ax_list]
    
    sn_idx_idx_1=sn_idx_idx_list[index_in_LC_ax_list]        
    sn_idx=get_scan_number_from_get_scan_number_idx (raw_file, idx=sn_idx_idx_1,level='MS1')
    rt_idx=get_rt_from_scan_number (raw_file, sn=sn_idx)
    
    closest_ms_scan=get_closest_scan_number_picker (ms2_data=ms2_data, sn_idx=sn_idx, m_picked=m_picked, sn_range=sn_range)

    out_list=get_raw_file_df_from_raw_file (raw_file,sn=int(closest_ms_scan['n']),x_min=0,x_max=2000)
    raw_file_spectrum_after_click_df=out_list[0]
    
    # Current Spectrum
    out_list_current_MS1=get_raw_file_df_from_raw_file (raw_file,sn=sn_idx,x_min=0,x_max=2000)
    raw_file_spectrum_current_MS1=out_list_current_MS1[0]
    
    print(raw_file_spectrum_after_click_df)
    
    Figure_title_name=curent_raw_file_name+'_'+out_list[1]+', sn_MS2='+str(int(closest_ms_scan['n']))+', rt= '+str(round(rt_idx,2))+', sn_MS1='+str(sn_idx)

    
    EIC_m_picked=get_EIC_for_single_mz (raw_file=raw_file,ms1_data=ms_data,
                                               fragment_mass=m_picked,mass_to_search_tollerance=0.01)
    
    ms2_data_to_plot=ms2_data[abs(ms2_data['n']-sn_idx)<sn_range]
    
    #raw_file_self_name
    file_to_export_name='mz='+str(round(m_picked,2))+'_sn_MS2='+str(int(closest_ms_scan['n']))+'_rt= '+str(round(rt_idx,2))+'_sn_MS1='+str(sn_idx)
   
    plot_fragmentation_pop_up_figure (Figure_title_name=Figure_title_name,raw_file_spectrum_after_click_df=raw_file_spectrum_after_click_df,
                                     EIC_m_picked=EIC_m_picked,rt_idx_zoom=rt_idx_zoom,raw_file_spectrum_current_MS1=raw_file_spectrum_current_MS1,
                                     m_picked=m_picked,ms2_data_to_plot=ms2_data_to_plot,file_to_export_name=file_to_export_name,
                                     rt_idx=rt_idx,curent_raw_file_name=curent_raw_file_name)
   
    
    pick_semaphore=True

    

# %% [code]
def get_closest_scan_number_picker (ms2_data='', sn_idx='', m_picked='', sn_range=10):
    ms2_data_sn_range=ms2_data[abs(ms2_data['n']-sn_idx)<10]
    ms2_data_sn_range_m_picked=ms2_data_sn_range[abs(ms2_data_sn_range['m']-m_picked)==min(abs((ms2_data_sn_range['m']-m_picked)))]

    ms2_data_sn_range_m_picked_sn_idx=ms2_data_sn_range_m_picked[abs(ms2_data_sn_range_m_picked['n']-sn_idx)==min(abs(ms2_data_sn_range_m_picked['n']-sn_idx))]

    print(ms2_data_sn_range_m_picked_sn_idx)
    
    return(ms2_data_sn_range_m_picked_sn_idx)

# %% [code]
def plot_fragmentation_pop_up_figure (Figure_title_name='',raw_file_spectrum_after_click_df='',EIC_m_picked='',
                                     rt_idx_zoom=2,raw_file_spectrum_current_MS1='',m_picked='',ms2_data_to_plot='',file_to_export_name='',
                                     rt_idx='',curent_raw_file_name=''):


    fig_MS2 = plt.figure(figsize=(15, 10), num=Figure_title_name)
    outer_grid = fig_MS2.add_gridspec(2, 3, hspace=0.08, wspace=0.0,left=0.02,right=0.98, top=0.95,bottom=0.03, 
                                  width_ratios=[2,1,1])
    
    # MS2 plot
    ax_top=fig_MS2.add_subplot(outer_grid[0])
    ax_top.stem(raw_file_spectrum_after_click_df['m'], raw_file_spectrum_after_click_df['i'],markerfmt=' ')
    
    fig_MS2.suptitle(Figure_title_name)
    
    
    text_annotate_top_n(ax_top,raw_file_spectrum_after_click_df,top_number_to_annotate=10,textsize=8)

    #MS2 difference plot
    ax_bottom=fig_MS2.add_subplot(outer_grid[3])
    ax_bottom.stem(raw_file_spectrum_after_click_df['m'], raw_file_spectrum_after_click_df['i'],markerfmt=' ')
    text_annotate_top_n(ax_bottom,raw_file_spectrum_after_click_df,top_number_to_annotate=10,textsize=8, difference=True, precursor_mass=m_picked)

    # EIC for m_picked
    
  
    ax_ECI=fig_MS2.add_subplot(outer_grid[1])
    ax_ECI.plot(EIC_m_picked[0], EIC_m_picked[1])
    
    peaks, _ = find_peaks(EIC_m_picked[1], distance=5)
    peaks_rt=[EIC_m_picked[0][i] for i in peaks]
    peaks_i=[EIC_m_picked[1][i] for i in peaks]
                        
    text_annotate_top_n(ax_ECI,pd.DataFrame({'m':peaks_rt,'i':peaks_i}),top_number_to_annotate=LC_number_to_annotate,textsize=8)
    ax_ECI.axvline(x = rt_idx, color = 'r',lw=0.2)

    # EIC zoom
    bool_indexes=[abs(idx - rt_idx)<rt_idx_zoom for idx in EIC_m_picked[0]]
    ax_ECI_zoom=fig_MS2.add_subplot(outer_grid[4])

    EIC_m_picked_m_zoom=list(compress(EIC_m_picked[0], bool_indexes))
    EIC_m_picked_i_zoom=list(compress(EIC_m_picked[1], bool_indexes))
    
    ax_ECI_zoom.plot(EIC_m_picked_m_zoom, EIC_m_picked_i_zoom)
    ax_ECI_zoom.set_xlim(rt_idx-rt_idx_zoom,rt_idx+rt_idx_zoom)
    ax_ECI_zoom.axvline(x = rt_idx, color = 'r',lw=0.2)
    
    # MS1 plot
    ax_top_MS1=fig_MS2.add_subplot(outer_grid[2])
    ax_top_MS1.stem(raw_file_spectrum_current_MS1['m'], raw_file_spectrum_current_MS1['i'],markerfmt=' ')
     
    text_annotate_top_n(ax_top_MS1,raw_file_spectrum_current_MS1,top_number_to_annotate=10,textsize=8)
    
    # MS1 Zoom
    ax_top_MS1_zoom=fig_MS2.add_subplot(outer_grid[5])
    raw_file_spectrum_current_MS1_zoom=raw_file_spectrum_current_MS1[abs(raw_file_spectrum_current_MS1['m']-m_picked)<20]
    
    ax_top_MS1_zoom.stem(raw_file_spectrum_current_MS1_zoom['m'], raw_file_spectrum_current_MS1_zoom['i'],markerfmt=' ')
    ax_top_MS1_zoom.set_xlim(m_picked-20,m_picked+20)
    
    text_annotate_top_n(ax_top_MS1_zoom,raw_file_spectrum_current_MS1_zoom,top_number_to_annotate=10,textsize=8)

    #print('ms_data_to_plot   in the FRAGMENTATION spectrum')
    
    #display(ms_data_to_plot)

    ax_top_MS1_zoom.plot(ms2_data_to_plot['m'],[0 for idx in ms2_data_to_plot['m']],'o' ,c='red')

    # Text box widget
    #axbox = fig_MS2.add_axes([0.1, 0.02, 0.16, 0.075]) # Adjust position and size as needed
    #text_box = TextBox(axbox)
    #
    #def submit_text(text):
    #    print(f"User input: {text}")
    #text_box.on_submit(submit_text)

    # Export to excel
    
    EIC_m_picked_df=pd.DataFrame({'t':EIC_m_picked[0], 'i':EIC_m_picked[1]})
    EIC_m_picked_m_zoom_df=pd.DataFrame({'t':EIC_m_picked_m_zoom, 'i':EIC_m_picked_i_zoom})
    
    file_to_export_list=[raw_file_spectrum_after_click_df,EIC_m_picked_df,ms2_data_to_plot,raw_file_spectrum_current_MS1]
    file_to_export_name_list=['MS2data','EIC','closest_MS2_peaks','currentMS1']
    
                                  
    cid_export_MS = fig_MS2.canvas.mpl_connect('key_press_event', 
                                               lambda event: on_press_MS2(event, file_to_export_list=file_to_export_list,
                                                                          file_to_export_name_common_part=file_to_export_name,
                                                                         file_to_export_name_list=file_to_export_name_list,
                                                                         curent_raw_file_name=curent_raw_file_name,
                                                                         fig=fig_MS2))


# %% [code]
def on_press_MS2(event, file_to_export_list='',file_to_export_name_common_part='',file_to_export_name_list='',
                curent_raw_file_name='',fig=''):
    global export_to_excel_true

    print(" on_press MS2")
    
    #if (event.key == 'e') & (export_to_excel_true==True):
    #    export_to_excel_true=False
    #elif (event.key == 'e') & (export_to_excel_true==False):
    #    export_to_excel_true=True

    #print (export_to_excel_true)
    folder_name='For_MS2_export_All_LC//'+curent_raw_file_name+'_'+file_to_export_name_common_part+'_MS2selected'
    
    pathlib.Path(folder_name).mkdir(parents=True, exist_ok=True)
    
    for idx in range(len(file_to_export_list)):
        file_idx=file_to_export_list[idx]
        file_name_idx=file_to_export_name_list[idx]
        
        file_idx.to_excel(folder_name+'//'+file_to_export_name_common_part+'_'+file_name_idx+'.xlsx')
    
    if (fig!=''):
        fig.savefig(folder_name+'//'+file_to_export_name_common_part+'_Figure'+'.png')

# %% [code]
####################################
#
# Start analisys
#
####################################

# %% [code]


#folder_name='Raw data Metabolites gradient//Fedja feces pos'

#folder_name_ini='Raw data Metabolites gradient//2025_07_16_urea_fedia pos'
#folder_name_ini='Raw data Lipid Gradient//Fedja School collumn FECES POS'
#folder_name_ini='Raw data Lipid Gradient//Fedja Schoola collumn URINE POS'
folder_name_ini='Raw data Lipid Gradient//Fedja Schoola collumn PLASMA NEG'
#folder_name_ini='Raw data Lipid Gradient//Fedja School collumn FECES NEG'
#folder_name_ini='Raw data Lipid Gradient//Fedja Schoola collumn PLASMA POS'
#folder_name_ini='Raw data D-oves//For blood D oves neg'
#folder_name_ini='Raw data D-oves//D-oat neg'

#folder_name_ini='Raw data Metabolites gradient//Fedja feces pos'

#folder_name_ini='Raw data Direct infusion//Hemoglobin selected'


folder_name_1=folder_name_ini.split('//')[0]
folder_name_2=folder_name_ini.split('//')[1]
folder_name=folder_name_1+'//'+folder_name_2

#folder_name='Fedja Schoola collumn PLASMA NEG'

raw_files_names_list=os.listdir(folder_name)

Target_mz=830.59039


Difference_from_target_mz_error=0.012

charge_state_for_isotope_series=1
difference_between_peaks_for_isotope_series=1.006277/charge_state_for_isotope_series

#Target_mz=814.6229
#Target_mz=673.58734

Target_rt_min=0
Target_rt_max=40


Target_mz_ppm=20

x_min=Target_mz-7
x_max=Target_mz+10

Scpectrum_region_list=[[100,1800]]
Scpectrum_region_list_start=deepcopy(Scpectrum_region_list)


rt_zoom_parameter=1

spectrum_x_min=0
spectrum_x_max=0
index_in_Spectrum_ax_list=0
#x_min=593
#x_max=610

rt_first_LC_ax_list=0

# %% [code]


# %% [code]
%matplotlib qt5

# %% [code]
###############################3
#
# Read files. Create list of raw files
#
#################################
sn_idx_idx=0
sn_idx=0

raw_files_list=[]
EIC_out_res_list=[]
sn_idx_idx_list=[0 for idx in range(len(raw_files_names_list))]
ms2_data_list=[]
ms_data_list=[]

for file_name_idx in range(len(raw_files_names_list)):
    

    file_name=raw_files_names_list[file_name_idx]
    # Read file
    raw_file = RawFile(folder_name+'//'+file_name)

    raw_files_list.append(raw_file)

    ms1_ms2_ms_all_data=get_ms_1_and_ms_2_and_as_all_data_from_raw_file(raw_file=raw_file, Target_rt_min=-1, Target_rt_max=-1, Target_mz=-1, Target_mz_err=1)
    
    ms_data=ms1_ms2_ms_all_data[0]
    
    ms_data=ms_data[(ms_data['rt']>Target_rt_min) & (ms_data['rt']<Target_rt_max)]

    ms_data_list.append(ms_data)
    
    ms2_data=ms1_ms2_ms_all_data[1]
    ms2_data['n']=ms2_data['sn']
    
    ms2_data_list.append(ms2_data)
    
    EIC_out_res=get_EIC_for_single_mz (raw_file=raw_file,ms1_data=ms_data,
                                               fragment_mass=Target_mz,mass_to_search_tollerance=0.05)

    EIC_out_res_list.append(EIC_out_res)
    print(file_name)

# %% [code]
annotate_true=False
peaks_with_fixed_differece_from_precurcor_true=False
export_to_excel_true=False
add_fragmentation_info_to_plot_bool=False
pick_semaphore=False
LC_number_to_annotate=10

# %% [code]
fig = plt.figure(figsize=(36, 100), num='mz='+str(Target_mz))
outer_grid = fig.add_gridspec(len(raw_files_list), 1, hspace=0.0, wspace=0.0,left=0.03,right=0.98,top=0.95,bottom=0.02)

ev=0
x_click=1

LC_ax_list=[]
Spectrum_ax_list=[]
index_in_LC_ax_list=0


for raw_file_idx in range(len(raw_files_list)):
    print(raw_file_idx)
    
    raw_file = raw_files_list[raw_file_idx]
    
    EIC_out_res=EIC_out_res_list[raw_file_idx]

    
    sn_idx=get_scan_number_from_retention_time (raw_file, rt=x_click, level='MS1')

    
    inner_grid = outer_grid[raw_file_idx].subgridspec(1, 2, wspace=0.0, hspace=0.0)
    
    
    ax_p=fig.add_subplot(inner_grid[0])
    ax_p.plot(EIC_out_res[0], EIC_out_res[1])
    ax_p.set_xlim(Target_rt_min,Target_rt_max)
    
    LC_ax_list.append(ax_p)

    # Create spectrum data frame
    spectrum_range=Scpectrum_region_list[0]
    x_min=spectrum_range[0]
    x_max=spectrum_range[1]
    
    raw_file_spectrum_df=get_raw_file_df_from_raw_file (raw_file,sn=sn_idx,x_min=x_min,x_max=x_max)[0]
    
    
    ax_p_param=fig.add_subplot(inner_grid[1])
    #Spectrum_ax_list.append(ax_p_param)
    #ax_for_shared_axes=ax_p
    
    ax_p_param_1=ax_p_param.stem(raw_file_spectrum_df['m'], raw_file_spectrum_df['i'],markerfmt=' ', basefmt=" ")
    ax_p_param_1[1].set_linewidth(1)
    Spectrum_ax_list.append(ax_p_param)

    
fig.suptitle('mz='+str(Target_mz))        
cid = fig.canvas.mpl_connect('button_press_event', onclick)
cid_1 = fig.canvas.mpl_connect('key_press_event', on_press)
cid_2 = fig.canvas.mpl_connect('pick_event', on_pick)

# %% [raw]


# %% [code]


# %% [code]


# %% [code]


# %% [code]


# %% [code]

!!!!!!!!!!!!!! СТОП !!!!!!!!!!!!!!!!!!!!!

class StopExecution(Exception):
    def _render_traceback_(self):
        return []

raise StopExecution

# %% [code]


# %% [code]
###################################################################################
#
#
# Экспортировать .raw файл как спектр фрагментации
#
#
#
###################################################################################

# %% [code]
%matplotlib qt5

# %% [code]
full_file_path=''
curent_raw_file_name=''

sample_type='BLOOD POS'

full_path_to_MS1_spectrum=''#'Raw data Direct infusion//Heme B Fragmentation//2024_11_10_pos_Fedja_blood_10_11_24_H2O_MeOH_Formic_acid_150_1500_FT100k_AV70.raw'

m_picked=1016.32

sn_idx=1
rt_idx=1
closest_ms_scan_n=1

x_min=0
x_max=3000
Target_mz=0
rt_idx_zoom=2

LC_number_to_annotate=0

# %% [code]
if (full_file_path!=''):
    raw_file_after_click = RawFile(full_file_path)
    raw_file_spectrum_after_click_df=get_raw_file_df_from_raw_file (
            raw_file_after_click,sn=sn_idx,x_min=x_min,x_max=x_max,m_precurcor=Target_mz)[0]
else:
    raw_file_spectrum_after_click_df=pd.DataFrame({'m':[],'i':[],'r':[],'i_abs':[],})
    
if (full_path_to_MS1_spectrum!=''):
    raw_file_spectrum_current_MS1_raw=RawFile(full_path_to_MS1_spectrum)
    raw_file_spectrum_current_MS1=get_raw_file_df_from_raw_file (
            raw_file_spectrum_current_MS1_raw,sn=sn_idx,x_min=x_min,x_max=x_max,m_precurcor=Target_mz)[0]
else:
    raw_file_spectrum_current_MS1=pd.DataFrame({'m':[],'i':[],'r':[],'i_abs':[],})

# %% [code]


# %% [code]
EIC_m_picked=[[],[]]
ms2_data_to_plot=pd.DataFrame({'sn':[],'m':[],'rt':[],'n':[]})

# %% [code]


# %% [code]
Figure_title_name=curent_raw_file_name+'_'+sample_type+', sn_MS2='+str(int(closest_ms_scan_n))+', rt= '+str(round(rt_idx,2))+', sn_MS1='+str(sn_idx)

file_to_export_name='mz='+str(round(m_picked,2))+'_sn_MS2='+str(int(closest_ms_scan_n))+'_rt= '+str(round(rt_idx,2))+'_sn_MS1='+str(sn_idx)
   

# %% [code]
plot_fragmentation_pop_up_figure (Figure_title_name=Figure_title_name,raw_file_spectrum_after_click_df=raw_file_spectrum_after_click_df,
                                     EIC_m_picked=EIC_m_picked,rt_idx_zoom=rt_idx_zoom,raw_file_spectrum_current_MS1=raw_file_spectrum_current_MS1,
                                     m_picked=m_picked,ms2_data_to_plot=ms2_data_to_plot,file_to_export_name=file_to_export_name,
                                     rt_idx=rt_idx,curent_raw_file_name=curent_raw_file_name)
   

# %% [code]


# %% [code]


# %% [code]


# %% [code]


# %% [code]
###################################################################################
#
#
# Скопировать если длинные имена. Заменить / на \\
#
#
#
###################################################################################

import shutil
source_folder='C://!Хрюн//!!!! Data Processing//For_MS2_export_All_LC'
destination_folder='C://!Хрюн//!!!! Data Processing//export_to_excel_Raw data Metabolites gradient//Fedja feces neg_name=Stercobilin_mz=593.30798_rt=14.81//Additional_info'

shutil.copytree(source_folder, destination_folder, dirs_exist_ok=True)

# %% [code]


# %% [code]


# %% [code]


# %% [code]


# %% [code]
