# Supplementary material for: Turnover Rate of Lipids, Metabolites and Proteins Revealed by 156-Day-Long D2O Administration in a Guinea Pig
Source: Int J Mol Sci. 2026 Feb 18;27(4):1944. doi: 10.3390/ijms27041944 (PMC12941004; doi:10.3390/ijms27041944)
Supplement: Supplementary file 1 [file ijms-27-01944-s001.zip › Supporting python code/Plot Figure for paper Clean v12.ipynb]

# %% [code]
import pathlib
import itertools

import gc

import matplotlib
import matplotlib.dates as mdates
import matplotlib.pyplot as plt
from matplotlib.widgets import Button, Slider

import fisher_py
from fisher_py import RawFile
from fisher_py.data.business import TraceType
import os
import re
from itertools import compress
from numpy import trapz
import pandas as pd
#import mplcursors
from sklearn.metrics import r2_score
import math

from copy import deepcopy

#from molmass import Formula as molmassFormula

from fisher_py.raw_file_reader import RawFileReaderAdapter
from fisher_py.data import ToleranceUnits, Device
from fisher_py.data import ToleranceUnits, FtAverageOptions, Device

import textalloc as ta

from scipy.signal import find_peaks
import numpy as np
import matplotlib.cm as cm

import datetime
import shutil

# %% [code]
####################################
#
# This function annotate top N peaks in stem plot
#
####################################


def text_annotate_top_n(ax1,scan_idx_df_zoom,top_number_to_annotate=10,textsize=8, difference=False, precursor_mass=100,absolute=True):

    if (absolute==True):
        scan_idx_df_zoom['i_abs']=abs(scan_idx_df_zoom['i'])
        scan_idx_df_zoom_top_n = scan_idx_df_zoom.sort_values('i_abs',ascending = False).head(top_number_to_annotate)
    else:
        scan_idx_df_zoom_top_n = scan_idx_df_zoom.sort_values('i',ascending = False).head(top_number_to_annotate)
    if (difference==False) :
        
        ta.allocate(ax1,list(scan_idx_df_zoom_top_n['m']),list(scan_idx_df_zoom_top_n['i']),
            [str(round(idx,5)) for idx in scan_idx_df_zoom_top_n['m']],
            x_scatter=list(scan_idx_df_zoom_top_n['m']), y_scatter=list(scan_idx_df_zoom_top_n['i']),
            textsize=textsize,draw_all=False,
            linewidth=0.2)

    if (difference==True) :
        scan_idx_df_zoom_top_n = scan_idx_df_zoom.sort_values('i',ascending = False).head(top_number_to_annotate)
        ta.allocate(ax1,list(scan_idx_df_zoom_top_n['m']),list(scan_idx_df_zoom_top_n['i']),
            [str(round(idx-precursor_mass,5)) for idx in scan_idx_df_zoom_top_n['m']],
            x_scatter=list(scan_idx_df_zoom_top_n['m']), y_scatter=list(scan_idx_df_zoom_top_n['i']),
            textsize=textsize,draw_all=False,
            linewidth=0.2)
        
        

# %% [code]
def add_fragmentation_info_to_plot (ax='', ms2_data='', sn_idx='', tolerance = 10, sn_range=10):
    ms_data_to_plot=ms2_data[abs(ms2_data['n']-sn_idx)<sn_range]

    ax.plot(ms_data_to_plot['m'],[0 for idx in ms_data_to_plot['m']],'o' ,c='red', picker=tolerance)

    #ax.scatter(ms_data_to_plot['m'],[0 for idx in ms_data_to_plot['m']], c='red', picker=tolerance)

    # tolerance = 10 # points
#    ax.plot(range(10), 'o', picker=tolerance)
    #

# %% [code]
def get_trend_line_for_df_with_dates (raw_files_df_all=''):
    x = mdates.date2num(raw_files_df_all['date'])
    z4 = np.polyfit(x, raw_files_df_all['Ex_mean_norm'], 3)
    p4 = np.poly1d(z4)
    xx = np.linspace(x.min(), x.max(), 100)
    dd = mdates.num2date(xx)
    
    df_out=pd.DataFrame({'date':dd,'v':p4(xx)})
    
    return(df_out)

# %% [code]
def filter_list (files_list=['',''], word='MS2data.xlsx', is_in = True):
    if (is_in ==True):
        filter_list=[word in idx for idx in files_list]
        files_list=list(compress(files_list, filter_list))
        
    if (is_in ==False):
        filter_list=[word not in idx for idx in files_list]
        files_list=list(compress(files_list, filter_list))
        
    return (files_list)

# %% [code]


# %% [code]
####################################
#
# Start analisys
#
####################################

# %% [code]
#folder_name='export_to_excel_Raw data Lipid Gradient//Fedja Schoola collumn PLASMA POS_894.752'

#folder_name='export_to_excel_Raw data Lipid Gradient//Fedja Schoola collumn PLASMA NEG_name=SM.d16.1.18.0_mz=747.56458_rt=15.94'
#folder_name='export_to_excel_Raw data Direct infusion//Hemoglobin selected_name=HemeC_mz=684.19733_rt=2.45'
folder_name='export_to_excel_Raw data Metabolites gradient//Fedja feces neg_name=Lithocholic.A_mz=375.27405_rt=26.41'
#folder_name='export_to_excel_Raw data Lipid Gradient//Fedja School collumn FECES NEG_name=PE.16.0.15.0_mz=676.49176_rt=16.12'
folder_name='export_to_excel_Raw data D-oves//D-oat neg_name=MGDG.18.2.18.2_mz=823.55621_rt=15.53'

file_name_suffix=folder_name.split('//')[1]

raw_files_names_list=os.listdir(folder_name)
#raw_files_names_list


# %% [code]
file_name_suffix

# %% [code]
current_mz=float(file_name_suffix.split('_mz=')[1].split('_')[0])
current_rt=float(file_name_suffix.split('_rt=')[1].split('_')[0])
print(current_mz,current_rt)

# %% [code]
filter_list_IsoDyn=['IsoDyn.xlsx' in idx for idx in raw_files_names_list]
raw_files_names_list_IsoDyn=list(compress(raw_files_names_list, filter_list_IsoDyn))

filter_list_IsoDyn_MS2data=['MS2Data' in idx for idx in raw_files_names_list]
raw_files_names_list_IsoDyn_MS2data=list(compress(raw_files_names_list, filter_list_IsoDyn_MS2data))

filter_list_IsoDyn_EIC=['EIC' in idx for idx in raw_files_names_list]
raw_files_names_list_IsoDyn_EIC=list(compress(raw_files_names_list, filter_list_IsoDyn_EIC))


filter_list_MS2selected=['MS2selected' in idx for idx in raw_files_names_list]
folder_MS2selected=list(compress(raw_files_names_list, filter_list_MS2selected))[0]


# %% [code]
raw_files_names_list_IsoDyn_MS2data

# %% [code]
folder_MS2selected

# %% [code]
experimental_year_list=[]
experimental_month_list=[]
experimental_day_list=[]
number_of_exchange_mean_list=[]
experimental_date_list=[]
number_of_exchange_mean_norm_list=[]

# %% [code]
# Вычислить глубину обмена

for idx in range(len(raw_files_names_list_IsoDyn)):
    raw_files_name= raw_files_names_list_IsoDyn[idx]
    raw_files_df=pd.read_excel(folder_name+'//'+raw_files_name, index_col=0)
    
    if len(raw_files_df)>0:
        number_of_exchange_mean=sum(raw_files_df['N_d']*raw_files_df['i'])/sum(raw_files_df['i'])
    else:
        number_of_exchange_mean=0


    raw_files_name_split=raw_files_name.split('_')

    experimental_year=raw_files_name_split[0]
    experimental_month=raw_files_name_split[1]
    experimental_day=raw_files_name_split[2]

    experimental_date=datetime.datetime(int(experimental_year), int(experimental_month), int(experimental_day))

    experimental_year_list.append(experimental_year)
    experimental_month_list.append(experimental_month)
    experimental_day_list.append(experimental_day)

    experimental_date_list.append(experimental_date)

    number_of_exchange_mean_list.append(number_of_exchange_mean)


# %% [code]
number_of_exchange_mean_list_norm=[idx-number_of_exchange_mean_list[0] for idx in number_of_exchange_mean_list]

out_df=pd.DataFrame({'year':experimental_year_list,'month':experimental_month_list,
              'day':experimental_day_list,'date':experimental_date_list, 'Ex_mean':number_of_exchange_mean_list,
                    'Ex_mean_norm':number_of_exchange_mean_list_norm})

# %% [code]
# Файлы для фрагментации

folder_MS2selected_file_list=os.listdir(folder_name+'//'+folder_MS2selected)

filter_list_folder_MS2selected_file_list=['MS2data' in idx for idx in folder_MS2selected_file_list]
MS2selected_MS2data_file_name=list(compress(folder_MS2selected_file_list, filter_list_folder_MS2selected_file_list))[0]

filter_list_folder_MS2selected_file_list=['EIC' in idx for idx in folder_MS2selected_file_list]
MS2selected_EIC_file_name=list(compress(folder_MS2selected_file_list, filter_list_folder_MS2selected_file_list))[0]

filter_list_folder_MS2selected_file_list=['MS2_peaks' in idx for idx in folder_MS2selected_file_list]
MS2selected_MS2_peaks_file_name=list(compress(folder_MS2selected_file_list, filter_list_folder_MS2selected_file_list))[0]

filter_list_folder_MS2selected_file_list=['currentMS1' in idx for idx in folder_MS2selected_file_list]
MS2selected_currentMS1_file_name=list(compress(folder_MS2selected_file_list, filter_list_folder_MS2selected_file_list))[0]


print(MS2selected_MS2data_file_name)
print(MS2selected_EIC_file_name)
print(MS2selected_MS2_peaks_file_name)
print(MS2selected_currentMS1_file_name)

# %% [code]
# Прочитать файлы для построения части фрагментации

MS2selected_MS2data_df=pd.read_excel(folder_name+'//'+folder_MS2selected+'//'+MS2selected_MS2data_file_name, index_col=0)
MS2selected_EIC_df=pd.read_excel(folder_name+'//'+folder_MS2selected+'//'+MS2selected_EIC_file_name, index_col=0)
MS2selected_MS2_peaks_df=pd.read_excel(folder_name+'//'+folder_MS2selected+'//'+MS2selected_MS2_peaks_file_name, index_col=0)
MS2selected_currentMS1_df=pd.read_excel(folder_name+'//'+folder_MS2selected+'//'+MS2selected_currentMS1_file_name, index_col=0)


# %% [code]


# %% [code]
display(raw_files_names_list_IsoDyn)
display(folder_MS2selected)

# %% [code]
%matplotlib qt5

# %% [code]
fig = plt.figure(figsize=(15, 10))
outer_grid = fig.add_gridspec(1, 3, hspace=0.0, wspace=0.0,left=0.03,right=0.98,top=0.95,bottom=0.04,
                             width_ratios=[3,2,1])

inner_grid_Isotope_Dynamics = outer_grid[1].subgridspec(len(raw_files_names_list_IsoDyn), 2, wspace=0.0, hspace=0.0,
                                                       width_ratios=[2,1])

inner_grid_MS2fragmenation=outer_grid[0].subgridspec(2, 3, hspace=0.08, wspace=0.0, 
                                  width_ratios=[2,1,1])

inner_grid_HDx_trend=outer_grid[2].subgridspec(1, 2, hspace=0.5, wspace=0.5,
                                              width_ratios=[1,98])

fig.suptitle(file_name_suffix+'\n'+folder_MS2selected)

# %% [code]


# %% [code]
# Фрагментация
rt_idx_zoom=2

# MS2 plot
ax_top=fig.add_subplot(inner_grid_MS2fragmenation[0])
ax_top.stem(MS2selected_MS2data_df['m'], MS2selected_MS2data_df['i'],markerfmt=' ')

text_annotate_top_n(ax_top,MS2selected_MS2data_df,top_number_to_annotate=10,textsize=8)

#MS2 difference plot
ax_bottom=fig.add_subplot(inner_grid_MS2fragmenation[3])
ax_bottom.stem(MS2selected_MS2data_df['m'], MS2selected_MS2data_df['i'],markerfmt=' ')
text_annotate_top_n(ax_bottom,MS2selected_MS2data_df,top_number_to_annotate=10,textsize=8, difference=True, precursor_mass=current_mz)

# EIC for m_picked
    
  
ax_ECI=fig.add_subplot(inner_grid_MS2fragmenation[1])
ax_ECI.plot(MS2selected_EIC_df['t'], MS2selected_EIC_df['i'])

peaks, _ = find_peaks(MS2selected_EIC_df['i'], distance=5)
peaks_rt=[MS2selected_EIC_df['t'][i] for i in peaks]
peaks_i=[MS2selected_EIC_df['i'][i] for i in peaks]

text_annotate_top_n(ax_ECI,pd.DataFrame({'m':peaks_rt,'i':peaks_i}),top_number_to_annotate=10,textsize=8)
ax_ECI.axvline(x = current_rt, color = 'r',lw=0.2)


# EIC zoom
bool_indexes=[abs(idx - current_rt)<rt_idx_zoom for idx in MS2selected_EIC_df['t']]
ax_ECI_zoom=fig.add_subplot(inner_grid_MS2fragmenation[4])

EIC_m_picked_m_zoom=list(compress(MS2selected_EIC_df['t'], bool_indexes))
EIC_m_picked_i_zoom=list(compress(MS2selected_EIC_df['i'], bool_indexes))

ax_ECI_zoom.plot(EIC_m_picked_m_zoom, EIC_m_picked_i_zoom)
ax_ECI_zoom.set_xlim(current_rt-rt_idx_zoom,current_rt+rt_idx_zoom)
ax_ECI_zoom.axvline(x = current_rt, color = 'r',lw=0.2)

# MS1 plot
ax_top_MS1=fig.add_subplot(inner_grid_MS2fragmenation[2])
ax_top_MS1.stem(MS2selected_currentMS1_df['m'], MS2selected_currentMS1_df['i'],markerfmt=' ')

text_annotate_top_n(ax_top_MS1,MS2selected_currentMS1_df,top_number_to_annotate=10,textsize=8)

# MS1 Zoom
ax_top_MS1_zoom=fig.add_subplot(inner_grid_MS2fragmenation[5])
raw_file_spectrum_current_MS1_zoom=MS2selected_currentMS1_df[abs(MS2selected_currentMS1_df['m']-current_mz)<20]

ax_top_MS1_zoom.stem(raw_file_spectrum_current_MS1_zoom['m'], raw_file_spectrum_current_MS1_zoom['i'],markerfmt=' ')
ax_top_MS1_zoom.set_xlim(current_mz-20,current_mz+20)

text_annotate_top_n(ax_top_MS1_zoom,raw_file_spectrum_current_MS1_zoom,top_number_to_annotate=10,textsize=8)


# %% [code]
# Динамика изотопного распределения

for raw_files_names_list_IsoDyn_idx in range(len(raw_files_names_list_IsoDyn)):
    
    # Изотопное распределение
    raw_files_name_IsoDyn= raw_files_names_list_IsoDyn[raw_files_names_list_IsoDyn_idx]
    raw_files_df=pd.read_excel(folder_name+'//'+raw_files_name_IsoDyn, index_col=0)
    sn_idx=int(raw_files_name_IsoDyn.split('sn=')[1].split('_')[0])
    
    if (len(raw_files_names_list_IsoDyn_MS2data)>0):
        raw_files_name_IsoDyn_MS2data= raw_files_names_list_IsoDyn_MS2data[raw_files_names_list_IsoDyn_idx]
        raw_files_MS2data_df=pd.read_excel(folder_name+'//'+raw_files_name_IsoDyn_MS2data, index_col=0)
    else:
        raw_files_MS2data_df=pd.DataFrame({'sn':[],'m':[],'rt':[],'n':[]})
    
    ax_p=fig.add_subplot(inner_grid_Isotope_Dynamics[2*raw_files_names_list_IsoDyn_idx])
    ax_p.stem(raw_files_df['m'], raw_files_df['i'],markerfmt=' ', basefmt=" ")
        
    ax_p.tick_params(axis='y', which='both', left=False, right=False)
    ax_p.set_yticklabels([])
    ax_p.set_xlim((current_mz-4),(current_mz+15))
    
    text_annotate_top_n(ax_p,raw_files_df,top_number_to_annotate=2,textsize=6)
    
    add_fragmentation_info_to_plot (ax=ax_p, ms2_data=raw_files_MS2data_df, sn_idx=sn_idx)

    # Хроматограммы
    
    rt_idx=float(raw_files_name_IsoDyn.split('_rt=')[1].split('_')[0])
    
    raw_files_name_IsoDyn_EIC= raw_files_names_list_IsoDyn_EIC[raw_files_names_list_IsoDyn_idx]
    raw_files_EIC_df=pd.read_excel(folder_name+'//'+raw_files_name_IsoDyn_EIC, index_col=0)
    
    ax_p=fig.add_subplot(inner_grid_Isotope_Dynamics[2*raw_files_names_list_IsoDyn_idx+1])
    ax_p.plot(raw_files_EIC_df['t'], raw_files_EIC_df['i'])
    
    ax_p.axvline(x=rt_idx, color='r',lw=0.2)
    ax_p.set_xlim((max(0,current_rt-15)),(current_rt+15))
    ax_p.set_title(raw_files_name_IsoDyn,color='r', x=0.5,y=0.6, fontsize=5)
   
    


# %% [code]
ax_HDx=fig.add_subplot(inner_grid_HDx_trend[1])
ax_HDx.plot(out_df['date'],out_df['Ex_mean_norm'])
ax_HDx.tick_params(axis='x', which='both', rotation=45,labelsize=5)

# %% [code]
out_df.to_excel(folder_name+'//'+file_name_suffix+'_TimeData'+'.xlsx')

# %% [code]
fig.savefig(folder_name+'//'+file_name_suffix+'.png')

# %% [code]


# %% [code]


# %% [code]
!!!!!!!!!!!!!! СТОП !!!!!!!!!!!!!!!!!!!!!

class StopExecution(Exception):
    def _render_traceback_(self):
        return []

raise StopExecution

# %% [code]


# %% [code]


# %% [code]
########################################################################
#
#
# Построить динамику сдвига центра изотопного распределения с возможностью кликать по легенде
# и выбирать графики для построения
#
#
########################################################################

# %% [code]
folder_name='!! Data for final figures//Figure 2 Time Series'

folder_name='!! Data for final figures//Figure 2 Time Series Selected//Lipids 1 FA saturated another 18_2 or 18_3'
folder_name='!! Data for final figures//Figure 2 Time Series Selected//Lipids 1 FA saturated another 18_1 or 20_4'
folder_name='!! Data for final figures//Figure 2 Time Series Selected//Lipids all FA non saturated'
#folder_name='!! Data for final figures//Figure 2 Time Series Selected//Lipids all FA saturated'
#folder_name='!! Data for final figures//Figure 2 Time Series Selected//TG'
#folder_name='!! Data for final figures//Figure 2 Time Series Selected//Sterols'
#folder_name='!! Data for final figures//Figure 2 Time Series Selected//Heme HBA etc'
#folder_name='!! Data for final figures//Figure 2 Time Series Selected//LPE LPC lipids'
#folder_name='!! Data for final figures//Figure 2 Time Series Selected//Low mz metabolites'
folder_name='!! Data for final figures//Figure 2 Time Series Selected//Lipids PA.P SM'


subfolder_files_names_list=os.listdir(folder_name)

filter_list=['_Trend_line' not in idx for idx in subfolder_files_names_list]
subfolder_files_names_list=list(compress(subfolder_files_names_list, filter_list))

subfolder_files_names_list

# %% [code]


# %% [code]
%matplotlib qt5

# %% [code]
fig = plt.figure(figsize=(7, 7))
gs = fig.add_gridspec(1, 1, hspace=0.1, wspace=0.1,left=0.05,right=0.90,top=0.95,bottom=0.05)
(ax1) = gs.subplots() #sharex='col', sharey='row'

viridis_cmap = plt.get_cmap('viridis')

lined = {}
ax1_list=[]
ax1_line_list=[]
ax1_label_list=[]

raw_files_df_all=pd.DataFrame({'year':[],'month':[],'day':[],'date':[],'Ex_mean':[],'Ex_mean_norm':[],'idx':[]})

for idx in range(len(subfolder_files_names_list)):
    subfolder_files_name= subfolder_files_names_list[idx]
    files_in_subfolder=os.listdir(folder_name+'//'+subfolder_files_name)
    filter_list=['_TimeData' in idx for idx in files_in_subfolder]
    file_name_TimeData=list(compress(files_in_subfolder, filter_list))[0]
    
    
    
    
    raw_files_df=pd.read_excel(folder_name+'//'+subfolder_files_name+'//'+file_name_TimeData, index_col=0)
    raw_files_df['idx']=idx
    
    raw_files_df_all = pd.concat([raw_files_df_all, raw_files_df])
    raw_files_df_all = raw_files_df_all.reset_index(drop=True)
    
    color_value = idx / len(subfolder_files_names_list)
    color = viridis_cmap(color_value)
    
    Label_for_legend=file_name_TimeData.split('_name=')[1].split('_TimeData')[0]
    
    ax1_line=ax1.plot(raw_files_df['date'],raw_files_df['Ex_mean_norm'],label=Label_for_legend, color=color)
    ax1_line_list.append(ax1_line[0])
    ax1_label_list.append(Label_for_legend)

#ax1.legend(loc="upper right")

leg = fig.legend(ax1_line_list, ax1_label_list,fontsize=7, ncol=2)
legl_list = leg.get_lines()
for idx_legl in range(len(legl_list)):
    legl_list[idx_legl].set_picker(5)
    lined[legl_list[idx_legl]] = ax1_line_list[idx_legl]

def onpick(event, figu=fig):
    legl = event.artist
    origl = lined[legl]
    vis = not origl.get_visible()
    origl.set_visible(vis)
    if vis:
        legl.set_alpha(1.0)
    else:
        legl.set_alpha(0.2)
    figu.canvas.draw()

fig.canvas.mpl_connect('pick_event', onpick)  # no need for a lambda
plt.show()

# %% [code]
trend_line=get_trend_line_for_df_with_dates (raw_files_df_all=raw_files_df_all)
ax1.plot(trend_line['date'],trend_line['v'])

# %% [code]
# Remove timezone from columns
trend_line['date'] = trend_line['date'].dt.tz_localize(None)
trend_line.to_excel(folder_name+'//'+folder_name.split('//')[-1]+'_Trend_line'+'.xlsx')

# %% [code]


# %% [code]


# %% [code]
!!!!!!!!!!!!!! СТОП !!!!!!!!!!!!!!!!!!!!!

class StopExecution(Exception):
    def _render_traceback_(self):
        return []

raise StopExecution

# %% [code]


# %% [code]


# %% [code]
########################################################################
#
#
# Построить динамику сдвига центра изотопного распределения для ВСЕХ ФИЛЬТРОВАННЫХ СОЕДИНЕНИЙ!!!!!!!!!!!!!!
# 
#
#
########################################################################

# %% [code]
folder_name_ini='!! Data for final figures//Figure 2 Time Series Selected'

subfolder_files_names_list_ini=os.listdir(folder_name_ini)

filter_list=['! All trend lines' not in idx for idx in subfolder_files_names_list_ini]
subfolder_files_names_list_ini=list(compress(subfolder_files_names_list_ini, filter_list))

display(subfolder_files_names_list_ini)
print(len(subfolder_files_names_list_ini))

# %% [code]
%matplotlib qt5

# %% [code]


# %% [code]
fig = plt.figure(figsize=(7, 7))
outer_grid = fig.add_gridspec(5, 2, hspace=0.0, wspace=0.05,left=0.05,right=0.90,top=0.95,bottom=0.05)

for folder_name_idx in range(len(subfolder_files_names_list_ini)):
    folder_name=subfolder_files_names_list_ini[folder_name_idx]
    
    subfolder_files_names_list=os.listdir(folder_name_ini+'//'+folder_name)

    filter_list=['_Trend_line' not in idx for idx in subfolder_files_names_list]
    subfolder_files_names_list=list(compress(subfolder_files_names_list, filter_list))
    display(subfolder_files_names_list)


    #(ax1) = gs.subplots() #sharex='col', sharey='row'
    ax1=fig.add_subplot(outer_grid[folder_name_idx])

    viridis_cmap = plt.get_cmap('viridis')

    lined = {}
    ax1_list=[]
    ax1_line_list=[]
    ax1_label_list=[]

    raw_files_df_all=pd.DataFrame({'year':[],'month':[],'day':[],'date':[],'Ex_mean':[],'Ex_mean_norm':[],'idx':[]})

    for idx in range(len(subfolder_files_names_list)):
        subfolder_files_name= subfolder_files_names_list[idx]
        
        files_in_subfolder=os.listdir(folder_name_ini+'//'+folder_name+'//'+subfolder_files_name)
        
        
        filter_list=['_TimeData' in idx for idx in files_in_subfolder]
        file_name_TimeData=list(compress(files_in_subfolder, filter_list))[0]


        raw_files_df=pd.read_excel(folder_name_ini+'//'+folder_name+'//'+subfolder_files_name+'//'+file_name_TimeData, index_col=0)
        raw_files_df['idx']=idx

        raw_files_df_all = pd.concat([raw_files_df_all, raw_files_df])
        raw_files_df_all = raw_files_df_all.reset_index(drop=True)

        color_value = idx / len(subfolder_files_names_list)
        color = viridis_cmap(color_value)

        Label_for_legend=file_name_TimeData.split('_name=')[1].split('_TimeData')[0]
        Label_for_legend=Label_for_legend.split('_mz=')[0]

        ax1_line=ax1.plot(raw_files_df['date'],raw_files_df['Ex_mean_norm'],label=Label_for_legend, color=color)
        ax1_line_list.append(ax1_line[0])
        ax1_label_list.append(Label_for_legend)
        
        ax1.tick_params(axis='x', which='both', rotation=45,labelsize=7)

    #ax1.legend(loc="upper right")

    leg = ax1.legend(ax1_line_list, ax1_label_list,fontsize=6, ncol=2)
    legl_list = leg.get_lines()
    for idx_legl in range(len(legl_list)):
        legl_list[idx_legl].set_picker(5)
        lined[legl_list[idx_legl]] = ax1_line_list[idx_legl]

    def onpick(event, figu=fig):
        legl = event.artist
        origl = lined[legl]
        vis = not origl.get_visible()
        origl.set_visible(vis)
        if vis:
            legl.set_alpha(1.0)
        else:
            legl.set_alpha(0.2)
        figu.canvas.draw()

    fig.canvas.mpl_connect('pick_event', lambda event: onpick(event, figu=ax1))  # no need for a lambda
    plt.show()

# %% [code]


# %% [code]
!!!!!!!!!!!!!! СТОП !!!!!!!!!!!!!!!!!!!!!

class StopExecution(Exception):
    def _render_traceback_(self):
        return []

raise StopExecution

# %% [code]


# %% [code]


# %% [code]
########################################################################
#
#
# Построить динамику всех линий трендов для графиков зависимости грубины обмена от времени
#
#
########################################################################

# %% [code]
folder_name='!! Data for final figures//Figure 2 Time Series Selected//! All trend lines'


subfolder_files_names_list=os.listdir(folder_name)
subfolder_files_names_list

# %% [code]
%matplotlib qt5

# %% [code]
fig = plt.figure(figsize=(7, 7))
gs = fig.add_gridspec(1, 1, hspace=0.1, wspace=0.1,left=0.05,right=0.90,top=0.95,bottom=0.05)
(ax1) = gs.subplots() #sharex='col', sharey='row'

viridis_cmap = plt.get_cmap('viridis')

lined = {}
ax1_list=[]
ax1_line_list=[]
ax1_label_list=[]

for idx in range(len(subfolder_files_names_list)):
    files_name= subfolder_files_names_list[idx]
    
    
    
    raw_files_df=pd.read_excel(folder_name+'//'+files_name, index_col=0)
    
    color_value = idx / len(subfolder_files_names_list)
    color = viridis_cmap(color_value)
    
    Label_for_legend=files_name
    
    ax1_line=ax1.plot(raw_files_df['date'],raw_files_df['v'],label=Label_for_legend, color=color)
    ax1_line_list.append(ax1_line[0])
    ax1_label_list.append(Label_for_legend)

#ax1.legend(loc="upper right")

leg = fig.legend(ax1_line_list, ax1_label_list,fontsize=7, ncol=1)
legl_list = leg.get_lines()
for idx_legl in range(len(legl_list)):
    legl_list[idx_legl].set_picker(5)
    lined[legl_list[idx_legl]] = ax1_line_list[idx_legl]

def onpick(event, figu=fig):
    legl = event.artist
    origl = lined[legl]
    vis = not origl.get_visible()
    origl.set_visible(vis)
    if vis:
        legl.set_alpha(1.0)
    else:
        legl.set_alpha(0.2)
    figu.canvas.draw()

fig.canvas.mpl_connect('pick_event', onpick)  # no need for a lambda
plt.show()

# %% [code]
subfolder_files_names_list

# %% [code]


# %% [code]


# %% [code]


# %% [code]
!!!!!!!!!!!!!! СТОП !!!!!!!!!!!!!!!!!!!!!

class StopExecution(Exception):
    def _render_traceback_(self):
        return []

raise StopExecution

# %% [code]


# %% [code]


# %% [code]
########################################################################
#
#
# Построить динамику изотопного распределения для многих соединений на одном рисунке
#
#
########################################################################

# %% [code]

folder_name='!! Data for final figures//Figure 1 Distribution//! Blood direct Selected'
#folder_name='!! Data for final figures//Figure 1 Distribution//! Blood lipidomic Selected'
#folder_name='!! Data for final figures//Figure 1 Distribution//! Feces lipidomic'
#folder_name='!! Data for final figures//Figure 1 Distribution//! Feces Metabolic Selected'
#folder_name='!! Data for final figures//Figure 1 Distribution//! Urine lipidomic Selected'
#folder_name='!! Data for final figures//Figure 1 Distribution//! Urine Metabolic'


subfolders_files_names_list=os.listdir(folder_name)

# %% [code]
filter_list=['!' not in idx for idx in subfolders_files_names_list]
subfolders_files_names_list=list(compress(subfolders_files_names_list, filter_list))
subfolders_files_names_list

# %% [code]
all_raw_files_names_list=[]

for subfolders_files_name in  subfolders_files_names_list:
    raw_files_names_list=os.listdir(folder_name+'//'+subfolders_files_name)
    
    filter_list=['IsoDyn.xlsx' in idx for idx in raw_files_names_list]
    raw_files_names_list=list(compress(raw_files_names_list, filter_list))
    
    all_raw_files_names_list.append(raw_files_names_list)

# %% [code]
all_raw_files_names_list[0]

# %% [code]
%matplotlib qt5

# %% [code]
# Define Figure size

fig = plt.figure(figsize=(10, 7))
outer_grid = fig.add_gridspec(1, len(all_raw_files_names_list), hspace=0.0, wspace=0.0,left=0.07,right=0.98,top=0.90,bottom=0.05)


for idx_folder in range(len(all_raw_files_names_list)):
    
    raw_files_names_list=all_raw_files_names_list[idx_folder]
    
    inner_grid = outer_grid[idx_folder].subgridspec(len(raw_files_names_list), 1, wspace=0.0, hspace=0.0)
    
    for idx_raw_files_name in range(len(raw_files_names_list)):
        ax_p=fig.add_subplot(inner_grid[idx_raw_files_name])
        
        current_mz=float(subfolders_files_names_list[idx_folder].split('mz=',1)[1].split('_')[0])
        current_name=subfolders_files_names_list[idx_folder].split('name=',1)[1].split('_')[0]
        
        current_file_name=folder_name+'//'+subfolders_files_names_list[idx_folder]+'//'+raw_files_names_list[idx_raw_files_name]
        raw_files_df=pd.read_excel(current_file_name, index_col=0)
        #print(max(raw_files_df['m']))
        
        ax_p.stem(raw_files_df['m'], raw_files_df['i'],markerfmt=' ', basefmt=" ")
        
        ax_p.tick_params(axis='y', which='both', left=False, right=False)
        ax_p.set_yticklabels([])
        
        if (idx_raw_files_name!=(len(raw_files_names_list)-1)):
            ax_p.set_xticklabels([])
            ax_p.tick_params(axis='x', which='both', left=False, right=False)
        
        ax_p.set_xlim((current_mz-4),(current_mz+15))
        
        
        if (idx_raw_files_name==0):
            ax_p.set_title(str(current_mz)+'\n'+current_name, fontsize=8, rotation=45)
            
        if (idx_folder==0):
            rf_split=raw_files_names_list[idx_raw_files_name].split('_')
            y_label=rf_split[0]+'.'+rf_split[1]+'.'+rf_split[2]
            ax_p.set_ylabel(y_label, rotation=45, fontsize=7,)


        
        idx_raw_files_name
   

# %% [code]


# %% [code]
!!!!!! СТОП !!!!!!!!!!!

class StopExecution(Exception):
    def _render_traceback_(self):
        return []

raise StopExecution

# %% [code]


# %% [code]
########################################################################
#
#
# Выкачать картинки распределений в отдельную папку  
#
#
########################################################################

# %% [code]


# %% [code]
folder_name='!! Data for final figures//Figure 2 Time Series'

destination_folder_name='!! Data for final figures//! All MS2 and dostributions'

subfolder_files_names_list=os.listdir(folder_name)
subfolder_files_names_list

# %% [code]
for idx in range(len(subfolder_files_names_list)):
    subfolder_files_name= subfolder_files_names_list[idx]
    files_in_subfolder=os.listdir(folder_name+'//'+subfolder_files_name)
    filter_list=['.png' in idx for idx in files_in_subfolder]
    file_name_TimeData=list(compress(files_in_subfolder, filter_list))
    
    filter_list=['_Figure' not in idx for idx in file_name_TimeData]
    file_name_TimeData=list(compress(file_name_TimeData, filter_list))[0]
    
    shutil.copy2(folder_name+'//'+subfolder_files_name+'//'+file_name_TimeData, destination_folder_name)

# %% [code]


# %% [code]


# %% [code]


# %% [code]
########################################################################
#
#
# Построить динамику изотопного распределения для многих соединений на одном рисунке
# РИСУНОК 1 !!!!!!!!!!!!!!!!!!!!!!!!!!!!!!!
#
#
########################################################################

# %% [code]

folder_name_ini='!! Data for final figures//Figure 1 Distribution//'

subfolders_files_names_list_ini=os.listdir(folder_name_ini)

filter_name='for Figure with all date'
#filter_name='Selected'

filter_list_IsoDyn=[filter_name in idx for idx in subfolders_files_names_list_ini]
subfolders_files_names_list_selected=list(compress(subfolders_files_names_list_ini, filter_list_IsoDyn))


# %% [code]
subfolders_files_names_list_selected

# %% [code]
# Если нужно изменить порядок

myorder = [0, 1, 4, 3, 2, 5]
subfolders_files_names_list_selected = [subfolders_files_names_list_selected[i] for i in myorder]
subfolders_files_names_list_selected

# %% [code]
%matplotlib qt5

# %% [code]
# Define Figure size

fig = plt.figure(figsize=(10, 7))
#outer_grid_ini = fig.add_gridspec(1, 6, hspace=0.2, wspace=0.1,left=0.07,right=0.98,top=0.90,bottom=0.05,
#                                 width_ratios=[2/22,9/22,4/22,3/22,1/22,3/22])

outer_grid_ini = fig.add_gridspec(2, 3, hspace=0.2, wspace=0.1,left=0.07,right=0.98,top=0.90,bottom=0.05)


for folder_name_idx in range(len(subfolders_files_names_list_selected)):
    folder_name_end=subfolders_files_names_list_selected[folder_name_idx]
    
    folder_name=folder_name_ini+folder_name_end
    
    subfolders_files_names_list=os.listdir(folder_name)
    
    filter_list=['!' not in idx for idx in subfolders_files_names_list]
    subfolders_files_names_list=list(compress(subfolders_files_names_list, filter_list))
    subfolders_files_names_list
    
    all_raw_files_names_list=[]

    for subfolders_files_name in  subfolders_files_names_list:
        raw_files_names_list=os.listdir(folder_name+'//'+subfolders_files_name)

        filter_list=['IsoDyn.xlsx' in idx for idx in raw_files_names_list]
        raw_files_names_list=list(compress(raw_files_names_list, filter_list))

        all_raw_files_names_list.append(raw_files_names_list)

    outer_grid = outer_grid_ini[folder_name_idx].subgridspec(1, len(all_raw_files_names_list), hspace=0.0, wspace=0.0)
    #inner_grid = outer_grid[idx_folder].subgridspec(len(raw_files_names_list), 1, wspace=0.0, hspace=0.0)
    
    for idx_folder in range(len(all_raw_files_names_list)):
    
        raw_files_names_list=all_raw_files_names_list[idx_folder]

        inner_grid = outer_grid[idx_folder].subgridspec(len(raw_files_names_list), 1, wspace=0.0, hspace=0.0)

##########################################
        m_min=10000
        m_max=0
        for idx_raw_files_name in range(len(raw_files_names_list)):
            #ax_p=fig.add_subplot(inner_grid[idx_raw_files_name])

            current_mz=float(subfolders_files_names_list[idx_folder].split('mz=',1)[1].split('_')[0])
            current_name=subfolders_files_names_list[idx_folder].split('name=',1)[1].split('_')[0]

            current_file_name=folder_name+'//'+subfolders_files_names_list[idx_folder]+'//'+raw_files_names_list[idx_raw_files_name]
            raw_files_df=pd.read_excel(current_file_name, index_col=0)
            
            m_min=min(m_min,min(raw_files_df['m']))
            m_max=max(m_max,max(raw_files_df['m']))
            #print(max(raw_files_df['m']))
##########################################
        print (m_min,m_max)

        for idx_raw_files_name in range(len(raw_files_names_list)):
            ax_p=fig.add_subplot(inner_grid[idx_raw_files_name])

            current_mz=float(subfolders_files_names_list[idx_folder].split('mz=',1)[1].split('_')[0])
            current_name=subfolders_files_names_list[idx_folder].split('name=',1)[1].split('_')[0]

            current_file_name=folder_name+'//'+subfolders_files_names_list[idx_folder]+'//'+raw_files_names_list[idx_raw_files_name]
            raw_files_df=pd.read_excel(current_file_name, index_col=0)
            #print(max(raw_files_df['m']))

            ax_p.stem(raw_files_df['m'], raw_files_df['i'],markerfmt=' ', basefmt=" ")
            ax_p.set_xlim(m_min-1,m_max+1)
            
            #text_annotate_top_n(ax_p,raw_files_df,top_number_to_annotate=10,textsize=8, difference=True, precursor_mass=current_mz)
            text_annotate_top_n(ax_p,raw_files_df,top_number_to_annotate=0,textsize=7)

            
            add_all_labels=True
            
            if add_all_labels:
                ax_p.tick_params(axis='y', which='both', left=False, right=False)
                ax_p.set_yticklabels([])

                if (idx_raw_files_name!=(len(raw_files_names_list)-1)):
                    ax_p.set_xticklabels([])
                    ax_p.tick_params(axis='x', which='both', left=False, right=False)

                if (idx_raw_files_name==0):
                    ax_p.set_title(str(current_mz)+'\n'+current_name, fontsize=8, rotation=45)

                if (idx_folder==0):
                    rf_split=raw_files_names_list[idx_raw_files_name].split('_')
                    y_label=rf_split[0]+'.'+rf_split[1]+'.'+rf_split[2]
                    ax_p.set_ylabel(y_label, rotation=45, fontsize=7,)
            
            else:
                
                ax_p.tick_params(labelbottom=False)

                # Remove y-axis tick labels
                ax_p.tick_params(labelleft=False)
#                ax_p.tick_params(axis='x', which='both', bottom=False, top=False, labelbottom=False)
#
#                labels = [item.get_text() for item in ax_p.get_xticklabels()]
#                empty_string_labels = ['']*len(labels)
#                ax_p.set_xticklabels(empty_string_labels)
#                
#                ax_p.tick_params(axis='y', which='both', bottom=False, top=False, labelbottom=False)
#
#                labels = [item.get_text() for item in ax_p.get_yticklabels()]
#                empty_string_labels = ['']*len(labels)
#                ax_p.set_yticklabels(empty_string_labels)


            idx_raw_files_name


# %% [code]


# %% [code]
!!!!!! СТОП !!!!!!!!!!!

class StopExecution(Exception):
    def _render_traceback_(self):
        return []

raise StopExecution

# %% [code]


# %% [code]


# %% [code]
########################################################################
#
#
# Построить рисунки вхождения дейтерия в TG для дейтерированного овса
# РИСУНОК D - oves
#
#
########################################################################

# %% [code]

folder_name_ini='!! Data for final figures//Fig D oves//'

subfolders_files_names_list_ini=os.listdir(folder_name_ini)

filter_name=''
#filter_name='Selected'

filter_list_IsoDyn=[filter_name in idx for idx in subfolders_files_names_list_ini]
subfolders_files_names_list_selected=list(compress(subfolders_files_names_list_ini, filter_list_IsoDyn))


# %% [code]
subfolders_files_names_list_selected

# %% [code]
%matplotlib qt5

# %% [code]
# Define Figure size

fig = plt.figure(figsize=(10, 7))
outer_grid_ini = fig.add_gridspec(1, 1, hspace=0.2, wspace=0.1,left=0.07,right=0.98,top=0.90,bottom=0.05)


for folder_name_idx in range(len(subfolders_files_names_list_selected)):
    folder_name_end=subfolders_files_names_list_selected[folder_name_idx]
    
    folder_name=folder_name_ini+folder_name_end
    
    subfolders_files_names_list=os.listdir(folder_name)
    
    filter_list=['!' not in idx for idx in subfolders_files_names_list]
    subfolders_files_names_list=list(compress(subfolders_files_names_list, filter_list))
    subfolders_files_names_list
    
    all_raw_files_names_list=[]

    for subfolders_files_name in  subfolders_files_names_list:
        raw_files_names_list=os.listdir(folder_name+'//'+subfolders_files_name)

        filter_list=['IsoDyn.xlsx' in idx for idx in raw_files_names_list]
        raw_files_names_list=list(compress(raw_files_names_list, filter_list))

        all_raw_files_names_list.append(raw_files_names_list)

    #outer_grid = outer_grid_ini[folder_name_idx].subgridspec(1, len(all_raw_files_names_list), hspace=0.1, wspace=0.1)
    outer_grid = outer_grid_ini[folder_name_idx].subgridspec(3, 3, hspace=0.1, wspace=0.1)
    
    for idx_folder in range(len(all_raw_files_names_list)):
    
        raw_files_names_list=all_raw_files_names_list[idx_folder]

        inner_grid = outer_grid[idx_folder].subgridspec(len(raw_files_names_list), 1, wspace=0.0, hspace=0.0)

##########################################
        m_min=10000
        m_max=0
        for idx_raw_files_name in range(len(raw_files_names_list)):
            #ax_p=fig.add_subplot(inner_grid[idx_raw_files_name])

            current_mz=float(subfolders_files_names_list[idx_folder].split('mz=',1)[1].split('_')[0])
            current_name=subfolders_files_names_list[idx_folder].split('name=',1)[1].split('_')[0]

            current_file_name=folder_name+'//'+subfolders_files_names_list[idx_folder]+'//'+raw_files_names_list[idx_raw_files_name]
            raw_files_df=pd.read_excel(current_file_name, index_col=0)
            
            m_min=min(m_min,min(raw_files_df['m']))
            m_max=max(m_max,max(raw_files_df['m']))
            #print(max(raw_files_df['m']))
##########################################
        print (m_min,m_max)

        for idx_raw_files_name in range(len(raw_files_names_list)):
            ax_p=fig.add_subplot(inner_grid[idx_raw_files_name])

            current_mz=float(subfolders_files_names_list[idx_folder].split('mz=',1)[1].split('_')[0])
            current_name=subfolders_files_names_list[idx_folder].split('name=',1)[1].split('_')[0]

            current_file_name=folder_name+'//'+subfolders_files_names_list[idx_folder]+'//'+raw_files_names_list[idx_raw_files_name]
            raw_files_df=pd.read_excel(current_file_name, index_col=0)
            #print(max(raw_files_df['m']))

            ax_p.stem(raw_files_df['m'], raw_files_df['i'],markerfmt=' ', basefmt=" ")
            ax_p.set_xlim(m_min-1,m_max+1)
            
            #text_annotate_top_n(ax_p,raw_files_df,top_number_to_annotate=10,textsize=8, difference=True, precursor_mass=current_mz)
            text_annotate_top_n(ax_p,raw_files_df,top_number_to_annotate=10,textsize=7)

            
            add_all_labels=True
            
            if add_all_labels:
                ax_p.tick_params(axis='y', which='both', left=False, right=False)
                ax_p.set_yticklabels([])

                if (idx_raw_files_name!=(len(raw_files_names_list)-1)):
                    ax_p.set_xticklabels([])
                    ax_p.tick_params(axis='x', which='both', left=False, right=False)

                if (idx_raw_files_name==0):
                    ax_p.set_title(str(current_mz)+'\n'+current_name, fontsize=8, rotation=45)

                if (idx_folder==0):
                    rf_split=raw_files_names_list[idx_raw_files_name].split('_')
                    y_label=rf_split[0]+'.'+rf_split[1]+'.'+rf_split[2]
                    ax_p.set_ylabel(y_label, rotation=45, fontsize=7,)
            
            else:
                
                ax_p.tick_params(labelbottom=False)

                # Remove y-axis tick labels
                ax_p.tick_params(labelleft=False)
#                ax_p.tick_params(axis='x', which='both', bottom=False, top=False, labelbottom=False)
#
#                labels = [item.get_text() for item in ax_p.get_xticklabels()]
#                empty_string_labels = ['']*len(labels)
#                ax_p.set_xticklabels(empty_string_labels)
#                
#                ax_p.tick_params(axis='y', which='both', bottom=False, top=False, labelbottom=False)
#
#                labels = [item.get_text() for item in ax_p.get_yticklabels()]
#                empty_string_labels = ['']*len(labels)
#                ax_p.set_yticklabels(empty_string_labels)


            idx_raw_files_name


# %% [code]
idx_folder

# %% [code]
!!!!!! СТОП !!!!!!!!!!!

class StopExecution(Exception):
    def _render_traceback_(self):
        return []

raise StopExecution

# %% [code]


# %% [code]


# %% [code]


# %% [code]
########################################################################
#
#
# Построить рисунки для анализа вхождения дейтерия в MS2 ионы
# 
#
#
########################################################################

# %% [code]
folder_name='!! Data for final figures//Figure Fragmentation'

# %% [code]
subfolder_files_list=os.listdir(folder_name)

# %% [code]
%matplotlib qt5

# %% [code]
fig = plt.figure(figsize=(10, 7))
outer_grid_ini = fig.add_gridspec(1, len(subfolder_files_list), hspace=0.2, wspace=0.1,left=0.07,right=0.98,top=0.90,bottom=0.05)
#x_lim_list=[[235,253],[252,282],[265,282],[275,288],[280,295],[278,320],[550,610]]
x_lim_list=[[235,253],[250,300],[250,300],[250,320],[250,300],[260,290],[270,290],[270,320],[550,610],[200,350],[200,350]]
x_lim_list=[[235,253],[250,285],[250,270],[300,310],[260,285],[280,293],[550,610]]


for folder_name_subfolder_idx in range(len(subfolder_files_list)):
      
    subfolder_file_with_names=subfolder_files_list[folder_name_subfolder_idx]
    
    current_name=subfolder_file_with_names.split('_name=')[1].split('_mz=')[0]
    print(current_name)
    
    path_to_folders_with_MS2=folder_name+'//'+subfolder_file_with_names+'//Additional_info'
    
    folders_with_MS2=os.listdir(path_to_folders_with_MS2)
    
    
    
    x_lim_list_selected=x_lim_list[folder_name_subfolder_idx]
    x_min=x_lim_list_selected[0]
    x_max=x_lim_list_selected[1]

    inner_grid = outer_grid_ini[folder_name_subfolder_idx].subgridspec(len(folders_with_MS2), 1, wspace=0.0, hspace=0.0)

    ##########
    # sort by mz
    mz_list=[]
    subfolder_name_list=[]


    for folders_with_MS2_idx in range (len(folders_with_MS2)):
        subfolder_name=folders_with_MS2[folders_with_MS2_idx]
        current_mz=float(subfolder_name.split('_mz=')[1].split('_sn_MS2')[0])
        mz_list.append(current_mz)
        subfolder_name_list.append(subfolder_name)

    names_mz_df=pd.DataFrame({'mz':mz_list,'name':subfolder_name_list})
    names_mz_df=names_mz_df.sort_values('mz',ascending = False)
    ##########
    folders_with_MS2=list(names_mz_df['name'])


    for folders_with_MS2_idx in range (len(folders_with_MS2)):

        files_list=os.listdir(path_to_folders_with_MS2+'//'+folders_with_MS2[folders_with_MS2_idx])
        files_list=filter_list (files_list=files_list, word='MS2data.xlsx', is_in = True)

        current_file_name=path_to_folders_with_MS2+'//'+folders_with_MS2[folders_with_MS2_idx]+'\\'+files_list[0]
        current_mz=float(folders_with_MS2[folders_with_MS2_idx].split('_mz=')[1].split('_sn_MS2')[0])

        raw_files_df=pd.read_excel(current_file_name, index_col=0)
        raw_files_df=raw_files_df[(raw_files_df['m']>x_min) & ((raw_files_df['m']<x_max))]

        ax_p=fig.add_subplot(inner_grid[folders_with_MS2_idx])

        ax_p.stem(raw_files_df['m'], raw_files_df['i'],markerfmt=' ', basefmt=" ")
        ax_p.set_xlim(x_min,x_max)

        text_annotate_top_n(ax_p,raw_files_df,top_number_to_annotate=10,textsize=7)

            
        add_all_labels=True
            
        if add_all_labels:
            ax_p.tick_params(axis='y', which='both', left=False, right=False)
            ax_p.set_yticklabels([])

            if (folders_with_MS2_idx!=(len(folders_with_MS2)-1)):
                ax_p.set_xticklabels([])
                ax_p.tick_params(axis='x', which='both', left=False, right=False)

            if (folders_with_MS2_idx==0):
                ax_p.set_title(current_name, fontsize=8, rotation=45)
            
            ax_p.set_ylabel(current_mz, rotation=45, fontsize=7,)

        else:

            ax_p.tick_params(labelbottom=False)

            # Remove y-axis tick labels
            ax_p.tick_params(labelleft=False)

# %% [code]
subfolder_file_with_names.split('_name=')[1].split('_mz=')[0]
    
    
    

# %% [code]


# %% [code]


# %% [code]


# %% [code]


# %% [code]


# %% [code]
!!!!!! СТОП !!!!!!!!!!!

class StopExecution(Exception):
    def _render_traceback_(self):
        return []

raise StopExecution

# %% [code]


# %% [code]


# %% [code]


# %% [code]
###################################################################################
#
#
# Скопировать если длинные имена. Заменить / на \\
#
#
#
###################################################################################

import shutil

folder_name='Fedja Schoola collumn PLASMA NEG_name=PC.16.0.20.4_mz=826.55963_rt=15.46'
#folder_name='Figure Fragmentation'

source_folder='C://!Хрюн//!!!! Data Processing//export_to_excel_Raw data Lipid Gradient'+'//'+folder_name
destination_folder='C://!Хрюн//!!!! Data Processing//!! Data for final figures//Figure Fragmentation'+'//'+folder_name

#source_folder='C://!Хрюн//!!!! Data Processing//!! Data for final figures'+'//'+folder_name
#destination_folder='C://!Хрюн//!!!! Data Processing//!! Data for final figures'+'//'+folder_name+'_copy_2'


shutil.copytree(source_folder, destination_folder, dirs_exist_ok=True)

# %% [code]
!!!!!! СТОП !!!!!!!!!!!

class StopExecution(Exception):
    def _render_traceback_(self):
        return []

raise StopExecution

# %% [code]


# %% [code]


# %% [code]


# %% [code]


# %% [code]


# %% [code]


# %% [code]
########################################################################
#
#
# Построить рисунки вхождения дейтерия в MGDG липиды дейтерированого овса
# РИСУНОК D - oves
#
#
########################################################################

# %% [code]
folder_name='!! Data for final figures//Fig D oat'

# %% [code]
subfolder_files_list=os.listdir(folder_name)
subfolder_files_list

# %% [code]
fig = plt.figure(figsize=(10, 7))
outer_grid_ini = fig.add_gridspec(1, len(subfolder_files_list), hspace=0.2, wspace=0.1,left=0.07,right=0.98,top=0.90,bottom=0.05)

top_number_to_annotate=0
add_all_labels=False

x_lim_list=[[253,260],[277,285],[275,285]]

for folder_name_subfolder_idx in range(len(subfolder_files_list)):
      
    subfolder_file_with_names=subfolder_files_list[folder_name_subfolder_idx]
    
    current_name=subfolder_file_with_names.split('_name=')[1].split('_mz=')[0]
    print(current_name)
    
    path_to_folders_with_MS1=folder_name+'//'+subfolder_file_with_names
    path_to_folders_with_MS2=folder_name+'//'+subfolder_file_with_names+'//Additional_info'
    
    
    folders_with_MS2=os.listdir(path_to_folders_with_MS2)
    files_with_MS1=os.listdir(path_to_folders_with_MS1)
    files_with_MS1=filter_list (files_list=files_with_MS1, word='IsoDyn.xlsx', is_in = True)[0]
    
    raw_files_df=pd.read_excel(path_to_folders_with_MS1+'//'+files_with_MS1, index_col=0)
   
    x_lim_list_selected=x_lim_list[folder_name_subfolder_idx]
    x_min=x_lim_list_selected[0]
    x_max=x_lim_list_selected[1]
    
    inner_grid_0 = outer_grid_ini[folder_name_subfolder_idx].subgridspec(2, 1, wspace=0.1, hspace=0.1)
    
    inner_grid = inner_grid_0[1].subgridspec((len(folders_with_MS2)), 1, wspace=0.0, hspace=0.0)

    ax_p=fig.add_subplot(inner_grid_0[0])
    
    
    ax_p.stem(raw_files_df['m'], raw_files_df['i'],markerfmt=' ', basefmt=" ")
    text_annotate_top_n(ax_p,raw_files_df,top_number_to_annotate=top_number_to_annotate,textsize=7)
    
    
    if add_all_labels==False:
        ax_p.tick_params(labelbottom=False)
        ax_p.tick_params(labelleft=False)
    else:
        ax_p.set_title(current_name, fontsize=8, rotation=45)
    
     ##########
    # sort by mz
    mz_list=[]
    subfolder_name_list=[]

    for folders_with_MS2_idx in range (len(folders_with_MS2)):
        subfolder_name=folders_with_MS2[folders_with_MS2_idx]
        current_mz=float(subfolder_name.split('_mz=')[1].split('_sn_MS2')[0])
        mz_list.append(current_mz)
        subfolder_name_list.append(subfolder_name)

    names_mz_df=pd.DataFrame({'mz':mz_list,'name':subfolder_name_list})
    names_mz_df=names_mz_df.sort_values('mz',ascending = False)
    ##########
    folders_with_MS2=list(names_mz_df['name'])
    
    for folders_with_MS2_idx in range (len(folders_with_MS2)):

        files_list=os.listdir(path_to_folders_with_MS2+'//'+folders_with_MS2[folders_with_MS2_idx])
        files_list=filter_list (files_list=files_list, word='MS2data.xlsx', is_in = True)

        current_file_name=path_to_folders_with_MS2+'//'+folders_with_MS2[folders_with_MS2_idx]+'\\'+files_list[0]
        current_mz=float(folders_with_MS2[folders_with_MS2_idx].split('_mz=')[1].split('_sn_MS2')[0])

        raw_files_df=pd.read_excel(current_file_name, index_col=0)
        raw_files_df=raw_files_df[(raw_files_df['m']>x_min) & ((raw_files_df['m']<x_max))]

        ax_p=fig.add_subplot(inner_grid[folders_with_MS2_idx])

        ax_p.stem(raw_files_df['m'], raw_files_df['i'],markerfmt=' ', basefmt=" ")
        ax_p.set_xlim(x_min,x_max)

        text_annotate_top_n(ax_p,raw_files_df,top_number_to_annotate=top_number_to_annotate,textsize=7)


                        
        if add_all_labels:
            ax_p.tick_params(axis='y', which='both', left=False, right=False)
            ax_p.set_yticklabels([])

            if (folders_with_MS2_idx!=(len(folders_with_MS2)-1)):
                ax_p.set_xticklabels([])
                ax_p.tick_params(axis='x', which='both', left=False, right=False)

            if (folders_with_MS2_idx==0):
                #ax_p.set_title(current_name, fontsize=8, rotation=45)
                print('')
            
            ax_p.set_ylabel(current_mz, rotation=45, fontsize=7,)

        else:

            ax_p.tick_params(labelbottom=False)

            # Remove y-axis tick labels
            ax_p.tick_params(labelleft=False)

# %% [code]
raw_files_df

# %% [code]
path_to_folders_with_MS1

# %% [code]


# %% [code]


# %% [code]


# %% [code]


# %% [code]


# %% [code]


# %% [code]


# %% [code]


# %% [code]


# %% [code]
subfolder_name=subfolder_files_list[0]
subfolder_name

# %% [code]
files_list_in_subfolder=os.listdir(folder_name+'//'+subfolder_name)

# %% [code]
files_list=filter_list (files_list=files_list_in_subfolder, word='IsoDyn.xlsx', is_in = True)

# %% [code]
files_list

# %% [code]


# %% [code]


# %% [code]
!!!!!! СТОП !!!!!!!!!!!

class StopExecution(Exception):
    def _render_traceback_(self):
        return []

raise StopExecution

# %% [code]


# %% [code]


# %% [code]


# %% [code]


# %% [code]


# %% [code]


# %% [code]


# %% [code]


# %% [code]


# %% [code]


# %% [code]


# %% [code]


# %% [code]


# %% [code]


# %% [code]


# %% [code]


# %% [code]


# %% [code]


# %% [code]


# %% [code]


# %% [code]


# %% [code]


# %% [code]


# %% [code]


# %% [code]


# %% [code]


# %% [code]


# %% [code]


# %% [code]


# %% [code]


# %% [code]
# Define Figure size

fig = plt.figure(figsize=(10, 7))
outer_grid_ini = fig.add_gridspec(3, 3, hspace=0.2, wspace=0.1,left=0.07,right=0.98,top=0.90,bottom=0.05)


for folder_name_idx in range(len(subfolders_files_names_list_ini)):
    folder_name_end=subfolders_files_names_list_ini[folder_name_idx]
    
    folder_name=folder_name_ini+folder_name_end
    
    subfolders_files_names_list=os.listdir(folder_name)

    filter_list=['IsoDyn.xlsx' in idx for idx in subfolders_files_names_list]
    raw_files_names_list=list(compress(subfolders_files_names_list, filter_list))

    inner_grid = outer_grid_ini[folder_name_idx].subgridspec(len(raw_files_names_list), 1, wspace=0.0, hspace=0.0)

    for idx_raw_files_name in range(len(raw_files_names_list)):
        ax_p=fig.add_subplot(inner_grid[idx_raw_files_name])

        current_mz=float(subfolders_files_names_list_ini[folder_name_idx].split('mz=',1)[1].split('_')[0])
        current_name=subfolders_files_names_list_ini[folder_name_idx].split('name=',1)[1].split('_')[0]

        current_file_name=folder_name_ini+'//'+subfolders_files_names_list_ini[folder_name_idx]+'//'+raw_files_names_list[idx_raw_files_name]
        raw_files_df=pd.read_excel(current_file_name, index_col=0)
        #print(max(raw_files_df['m']))

        ax_p.stem(raw_files_df['m'], raw_files_df['i'],markerfmt=' ', basefmt=" ")
        #ax_p.set_xlim(m_min-1,m_max+1)
        
        #text_annotate_top_n(ax_p,raw_files_df,top_number_to_annotate=10,textsize=8, difference=True, precursor_mass=current_mz)
        text_annotate_top_n(ax_p,raw_files_df,top_number_to_annotate=0,textsize=7)


        add_all_labels=True
            
        if add_all_labels:
            ax_p.tick_params(axis='y', which='both', left=False, right=False)
            ax_p.set_yticklabels([])

            if (idx_raw_files_name!=(len(raw_files_names_list)-1)):
                ax_p.set_xticklabels([])
                ax_p.tick_params(axis='x', which='both', left=False, right=False)

            if (idx_raw_files_name==0):
                ax_p.set_title(str(current_mz)+'\n'+current_name, fontsize=8, rotation=45)

            if (folder_name_idx==0):
                rf_split=raw_files_names_list[idx_raw_files_name].split('_')
                y_label=rf_split[0]+'.'+rf_split[1]+'.'+rf_split[2]
                ax_p.set_ylabel(y_label, rotation=45, fontsize=7,)
        
        else:
            
            ax_p.tick_params(labelbottom=False)

            # Remove y-axis tick labels
            ax_p.tick_params(labelleft=False)


# %% [code]


# %% [code]


# %% [code]
!!!!!! СТОП !!!!!!!!!!!

class StopExecution(Exception):
    def _render_traceback_(self):
        return []

raise StopExecution

# %% [code]


# %% [code]


# %% [code]


# %% [code]


# %% [code]


# %% [code]


# %% [code]


# %% [code]
!!!!!! СТОП !!!!!!!!!!!

class StopExecution(Exception):
    def _render_traceback_(self):
        return []

raise StopExecution

# %% [code]


# %% [code]


# %% [code]


# %% [code]


# %% [code]


# %% [code]


# %% [code]


# %% [code]


# %% [code]


# %% [code]


# %% [code]


# %% [code]


# %% [code]


# %% [code]


# %% [code]


# %% [code]


# %% [code]


# %% [code]


# %% [code]


# %% [code]


# %% [code]


# %% [code]


# %% [code]


# %% [code]


# %% [code]


# %% [code]
raw_files_df_all

# %% [code]
z = np.polyfit(mdates.date2num(raw_files_df_all['date']), raw_files_df_all['Ex_mean_norm'], 1)
p = np.poly1d(z)

# %% [code]
mdates.date2num(raw_files_df_all['date'])

# %% [code]
plt.plot(p,z,label=Label_for_legend, color=color)

# %% [code]
plt.plot(raw_files_df_all['date'],raw_files_df_all['Ex_mean_norm'])

# %% [code]
plt.plot(z,p(z))

# %% [code]


# %% [code]
raw_files_df_all['date']

# %% [code]
dates = [datetime.datetime(2023, 1, 1), datetime.datetime(2023, 1, 5), datetime.datetime(2023, 1, 10)]
numerical_dates = mdates.date2num(dates)

# %% [code]
dates

# %% [code]
raw_files_df_all['date']

# %% [code]
mdates.date2num(raw_files_df_all['date'][0])

# %% [code]
type(raw_files_df_all['date'][0])

# %% [code]
datetime.datetime(2023, 1, 1)

# %% [code]
datetime.datetime.fromtimestamp(raw_files_df_all['date'][0])

# %% [code]
mdates.date2num(raw_files_df_all['date'][0].to_pydatetime())

# %% [code]
a=raw_files_df_all['date'][0].to_pydatetime()

# %% [code]
a

# %% [code]
b=datetime.datetime(2023, 1, 1)
b

# %% [code]
mdates.date2num(a)

# %% [code]
import numpy as np
import matplotlib.pyplot as plt
import matplotlib.dates as mdates
import datetime as DT
import time

dates = [DT.datetime(1978, 7, 7),
     DT.datetime(1980, 9, 26),
     DT.datetime(1983, 8, 1),
     DT.datetime(1985, 8, 8)]

y = [0.00134328779552718,
     0.00155187668863844,
     0.0039431374327427,
     0.00780037563783297]


yerr = [0.0000137547160254577,
        0.0000225670232594083,
        0.000105623642510075,
        0.00011343121508]

x = mdates.date2num(dates)

z4 = np.polyfit(x, y, 3)
p4 = np.poly1d(z4)

fig, cx = plt.subplots()

xx = np.linspace(x.min(), x.max(), 100)
dd = mdates.num2date(xx)

cx.plot(dd, p4(xx), '-g')
cx.plot(dates, y, '+', color='b', label='blub')
cx.errorbar(dates, y,
             yerr,
             marker='.',
             color='k',
             ecolor='b',
             markerfacecolor='b',
             label="series 1",
             capsize=0,
             linestyle='')

cx.grid()
cx.set_ylim(0, 0.03)
plt.show()

# %% [code]
raw_files_df_all

# %% [code]
x = mdates.date2num(raw_files_df_all['date'])


# %% [code]
z4 = np.polyfit(x, raw_files_df_all['Ex_mean_norm'], 3)
p4 = np.poly1d(z4)

# %% [code]
xx = np.linspace(x.min(), x.max(), 100)
dd = mdates.num2date(xx)

# %% [code]
plt.plot(dd, p4(xx), '-g')


# %% [code]
plt.plot(raw_files_df_all['date'],raw_files_df_all['Ex_mean_norm'])

# %% [code]


# %% [code]
def get_trend_line_for_df_with_dates (raw_files_df_all=''):
    x = mdates.date2num(raw_files_df_all['date'])
    z4 = np.polyfit(x, raw_files_df_all['Ex_mean_norm'], 3)
    p4 = np.poly1d(z4)
    xx = np.linspace(x.min(), x.max(), 100)
    dd = mdates.num2date(xx)
    
    return([dd,p4(xx)])

# %% [code]
get_trend_line_for_df_with_dates (raw_files_df_all=raw_files_df_all)

# %% [code]
trend_line['date']

# %% [code]
trend_line.dtypes


# %% [code]
# Remove timezone from columns
trend_line['date'] = trend_line['date'].dt.tz_localize(None)

# %% [code]


# %% [code]
