# Supplementary material for: Turnover Rate of Lipids, Metabolites and Proteins Revealed by 156-Day-Long D2O Administration in a Guinea Pig
Source: Int J Mol Sci. 2026 Feb 18;27(4):1944. doi: 10.3390/ijms27041944 (PMC12941004; doi:10.3390/ijms27041944)
Supplement: Supplementary file 1 [file ijms-27-01944-s001.zip › Supporting python code/Reactome process v8.ipynb]

# %% [code]
import pathlib
import itertools

import gc

import matplotlib
import matplotlib.pyplot as plt
from matplotlib.widgets import Button, Slider

import fisher_py
from fisher_py import RawFile
from fisher_py.data.business import TraceType
import os
import re
from itertools import compress
from numpy import trapz
import pandas as pd
#import mplcursors
from sklearn.metrics import r2_score
import math

from copy import deepcopy

#from molmass import Formula as molmassFormula

from fisher_py.raw_file_reader import RawFileReaderAdapter
from fisher_py.data import ToleranceUnits, Device
from fisher_py.data import ToleranceUnits, FtAverageOptions, Device

import textalloc as ta

from scipy.signal import find_peaks
import numpy as np
import matplotlib.cm as cm

#import datetime
from datetime import datetime


from rdkit import Chem
from rdkit.Chem import PandasTools

from rdkit import Chem
from rdkit.Chem import AllChem
from rdkit.Chem.Draw import rdMolDraw2D
from IPython.display import SVG
from rdkit.Chem import Draw

import networkx as nx
import copy

import pydot

from rdkit.Chem.Draw import MolToImage
import tempfile

# For GraphViz
os.environ["PATH"] += os.pathsep + 'C:/Program Files/Graphviz/bin/'


# %% [code]


# %% [code]
def get_total_CH_number_from_smiles(smiles='CCCCC'):

    mol = Chem.MolFromSmiles(smiles)

    total_CH_num=0
    
    for idx in range(mol.GetNumAtoms()):
        atom = mol.GetAtomWithIdx(idx)
        if (atom.GetSymbol()=='C'):
            CH_idx=atom.GetTotalNumHs()
            total_CH_num=total_CH_num+CH_idx
            #print(CH_idx)
    
    return(total_CH_num)


# %% [code]
def get_total_CH_number_from_list_of_smiles (smiles_list=['CCC','CCCCC']):

    total_CH_num=0
    
    for idx in range(len(smiles_list)):
        total_CH_num=total_CH_num+get_total_CH_number_from_smiles(smiles_list[idx])

    return(total_CH_num)

# %% [code]
def get_df_selected_from_part_of_name (name='mala', df='', col_name='MoleculeName', all_out=True, all_lowercase=False):
    
    filter_list=[(name in idx) for idx in df[col_name].to_list()]

    if (all_lowercase==True):
        filter_list=[(name.lower() in idx.lower()) for idx in df[col_name].to_list()]
        
    
    #filter_list=[(name == idx) for idx in df[col_name].to_list()]
    
    df_chebi_selected_1=df_chebi_selected[filter_list]
    if all_out==True:
        return(df_chebi_selected_1)
    
    if all_out==False:
        
        if len(df_chebi_selected_1)==0:
            return(df_chebi_selected_1)
        if len(df_chebi_selected_1)>0:
        
            min_name_length=min([len(idx) for idx in df_chebi_selected_1[col_name]])

            filter_list_1=[len(idx)==min_name_length for idx in df_chebi_selected_1[col_name]]

            df_chebi_selected_min_name_length=df_chebi_selected_1[filter_list_1]

            return(df_chebi_selected_min_name_length)
    

# %% [code]


# %% [code]
def parse_reaction(str_in='    <bp:displayName rdf:datatype="http://www.w3.org/2001/XMLSchema#string">UTP + D-glucose 1-phosphate =&gt; pyrophosphate + UDP-glucose</bp:displayName>\n'):

    reaction_str=str_in.split('string">')[1].split('</bp')[0]

    double_arrow=' &lt;=&gt; '
    single_arrow=' =&gt; '

    if double_arrow in reaction_str:
        reaction_str_left=reaction_str.split(double_arrow)[0]
        reaction_str_right=reaction_str.split(double_arrow)[1]
    elif single_arrow in reaction_str:
        reaction_str_left=reaction_str.split(single_arrow)[0]
        reaction_str_right=reaction_str.split(single_arrow)[1]
    else:
        reaction_str_left=''
        reaction_str_right=''       
        
        

    #reaction_str_left=reaction_str.split(' =&gt; ')[0]
    #reaction_str_right=reaction_str.split(' =&gt; ')[1]

    reaction_str_left_names=reaction_str_left.split(' + ')
    reaction_str_right_names=reaction_str_right.split(' + ')

    return([reaction_str_left_names,reaction_str_right_names])

# %% [code]
def get_smiles_from_list_of_names(names_list=['UTP', 'D-glucose 1-phosphate'],df_chebi='', 
                                  col_name='ChEBI NAME',all_out=True, all_lowercase=False):

    smiles_list=[]

    for idx in range(len(names_list)):
        name_idx=names_list[idx]

        if (all_lowercase==True):
            name_idx=name_idx.lower()
    
        df_selected_from_part_of_name=get_df_selected_from_part_of_name (name=name_idx, df=df_chebi, col_name=col_name, all_out=all_out, all_lowercase=all_lowercase)
        if len(df_selected_from_part_of_name)>0:
            value=df_selected_from_part_of_name['SMILES'].to_list()[0]
        else:
            value=''

        smiles_list.append(value)
    return(smiles_list)

# %% [code]
def create_reaction_smarts_from_lists_of_smiles(smiles_left=['CCC','O'],smiles_right=['CCC','O']):
    
    list_left=''
    for idx in smiles_left:
        list_left=list_left+idx+'.'
    list_left = list_left[:-1]
    list_left=list_left+'>>'
    
    for idx in smiles_right:
        list_left=list_left+idx+'.'
    list_left = list_left[:-1]
    
    return(list_left)

# %% [code]
def get_unique_compounds_from_parse_reaction_out_list(parse_reaction_out_list=[[[1,2],[1,2]],[[1,2],[1,2]]]):
    
    parse_reaction_out_list_flat=[]
    for idx in parse_reaction_out_list:
        parse_reaction_out_list_flat=parse_reaction_out_list_flat+idx[0]+idx[1]

    unique_entries_np, occurrences_np = np.unique(parse_reaction_out_list_flat, return_counts=True)

    return([unique_entries_np, occurrences_np])

# %% [code]
# Create a grahp of all metabolic pathways

def create_graph_from_parse_reaction_out_list(parse_reaction_out_list=[[[1,2],[1,2]],[[1,2],[1,2]]], replace_ddot_with_subline=True):

    G_all_edges_list=[]

    for idx in range(len(parse_reaction_out_list)):

        parse_reaction_out_list_idx=parse_reaction_out_list[idx]
        parse_reaction_out_list_idx

        parse_reaction_out_list_idx_L=parse_reaction_out_list_idx[0]
        parse_reaction_out_list_idx_R=parse_reaction_out_list_idx[1]


        for idx_L in parse_reaction_out_list_idx_L:
            for idx_R in parse_reaction_out_list_idx_R:

                if (replace_ddot_with_subline):
    
                    if (':' in idx_L):
                        print(idx_L)
                        idx_L=idx_L.replace(':','_')
                        print(idx_L)
                    if (':' in idx_R):
                        print(idx_R)
                        idx_R=idx_R.replace(':','_')
                        print(idx_R)
                
                G_edge_idx=(idx_L,idx_R)
                G_all_edges_list.append(G_edge_idx)

    G = nx.DiGraph()
    G.add_edges_from(G_all_edges_list)
    
    return(G)

# %% [code]
def get_path_between_nodes(G='',source_node = 'fumarate',target_node = 'L-glutamate',Maximum_path_length=7, 
                           Remove_non_informative_nodes=False, Not_informative_nodes=['H(+)','NADH','ADP','ATP','2 H(+)','CO2','NADPH','NAD(+)','H+','HCO3-','NADP(+)','NH4(+)']):
    
    if (Remove_non_informative_nodes == True):
        G.remove_nodes_from(Not_informative_nodes)     
        
    G_path_short = nx.shortest_path(G, source=source_node, target=target_node)
    
    all_path_list=[]
    for G_path in nx.all_simple_paths(G, source=source_node, target=target_node,cutoff=Maximum_path_length):
        all_path_list.append(G_path)
    
    return([G_path_short,all_path_list])

# %% [code]
def get_neighbor_nodes_for_list_of_nodes(G='',Node_name_list=['palmitate'], direction='b'):
    nodes_to_keep_list=[]


    for Node_name in Node_name_list:

        if (direction=='b'):
            nodes_to_keep = list(nx.all_neighbors(G, Node_name))+[Node_name]
        if (direction=='s'):
            nodes_to_keep = list(nx.DiGraph.successors(G, Node_name))+[Node_name]
        if (direction=='p'):
            nodes_to_keep = list(nx.DiGraph.predecessors(G, Node_name))+[Node_name]
        
        nodes_to_keep_list=nodes_to_keep_list+nodes_to_keep

    
    return(nodes_to_keep_list)

# %% [code]
# Add chemical structure to graph

def add_chemical_structure_to_pydot_graph(graph='', df_chebi='', all_out=False, all_lowercase=False):

    for idx_node in graph.get_nodes():
        
        idx_node_name=idx_node.get_name()
        idx_node_smiles=get_smiles_from_list_of_names(names_list=[idx_node_name],df_chebi=df_chebi_selected, all_out=False, all_lowercase=all_lowercase)[0]
        
        if (idx_node_smiles!=''):
            idx_node_mol = Chem.MolFromSmiles(idx_node_smiles)
            idx_node_mol_img = MolToImage(idx_node_mol, size=(400, 400))
            
            with tempfile.NamedTemporaryFile(suffix=".png", delete=False) as temp_file:
                temp_filename = temp_file.name
                idx_node_mol_img.save(temp_filename, format="PNG")
                
            idx_node.set_image(temp_filename)
            
            idx_node.set_label(idx_node_name)
            idx_node.set_labelloc('b')
     
        print(idx_node_name)
        print(idx_node_smiles)
    
    return(graph)
    

# %% [code]
def save_graph_to_file(graph=''):
    current_datetime = datetime.now()
    graph.write_png('output'+str(current_datetime).replace(':','_')+'.png')


# %% [code]


# %% [code]
###################################################################################################################
#
#
# SRAT ANALISYS!!!!!!!!!!!!!!!!!!!!!!!!!
#
#
###################################################################################################################

# %% [code]


# %% [code]
# Read df_chebi_selected_corrected.xlsx

df_chebi_selected=pd.read_excel('df_chebi_selected_corrected.xlsx', index_col=0)

# %% [code]
df_chebi_selected

# %% [code]


# %% [code]
# Get list of metabolic reactions:

double_arrow=' &lt;=&gt; '
single_arrow=' =&gt; '

file_path = "Reactome Metabolism Ratus Norvegicus.xml"
with open(file_path, 'r', encoding='utf-8') as f:
    lines = f.readlines()

filter_list=[((single_arrow in idx) or (double_arrow in idx)) for idx in lines]
Reactome_reactions_list=list(compress(lines, filter_list))

token='glucu' #'acetyl-CoA'#succinyl-CoA'
#token='' #'acetyl-CoA'#succinyl-CoA'

filter_list=[token in idx for idx in Reactome_reactions_list]
Reactome_reactions_list=list(compress(Reactome_reactions_list, filter_list))

print(len(Reactome_reactions_list))
display(Reactome_reactions_list)


# %% [code]


# %% [code]
# Find reaction which can potentially lead to the inclusion of deuterium into C-H bonds:
rxn_list=[]
parse_reaction_out_list=[]
all_lowercase=True

for idx in range(len(Reactome_reactions_list)):

    #print (idx)
    
    Reactome_reactions_list_idx=Reactome_reactions_list[idx]

    if (all_lowercase==True):
        Reactome_reactions_list_idx=Reactome_reactions_list_idx.lower()
    
    parse_reaction_out=parse_reaction(str_in=Reactome_reactions_list_idx)
    #print(parse_reaction_out)
      

    parse_reaction_out_smiles_list_left=get_smiles_from_list_of_names(names_list=parse_reaction_out[0],df_chebi=df_chebi_selected, all_out=False, all_lowercase=all_lowercase)
    parse_reaction_out_smiles_list_right=get_smiles_from_list_of_names(names_list=parse_reaction_out[1],df_chebi=df_chebi_selected, all_out=False, all_lowercase=all_lowercase)

    #print (parse_reaction_out_smiles_list_left)
    #print (parse_reaction_out_smiles_list_right)
    
    Condition='' in (parse_reaction_out_smiles_list_left+parse_reaction_out_smiles_list_right)
    Condition='' not in (parse_reaction_out_smiles_list_left+parse_reaction_out_smiles_list_right)
    Condition= True
    
    if (Condition):

        CH_left=get_total_CH_number_from_list_of_smiles (parse_reaction_out_smiles_list_left)
        CH_right=get_total_CH_number_from_list_of_smiles (parse_reaction_out_smiles_list_right)

        #print(CH_left)
        #print(CH_right)
        
        Condition_CH=(CH_right>CH_left)
        #Condition_CH=(CH_right==CH_left+1)
        #Condition_CH=True

        if (Condition_CH):
            print('#####################################################################################')
            print(Reactome_reactions_list_idx)

            print(parse_reaction_out)

            print (parse_reaction_out_smiles_list_left)
            print (parse_reaction_out_smiles_list_right)

            print(CH_left)
            print(CH_right)

            reaction_smarts=create_reaction_smarts_from_lists_of_smiles(smiles_left=parse_reaction_out_smiles_list_left,
                                                        smiles_right=parse_reaction_out_smiles_list_right)
            if (reaction_smarts=='>>'):
                reaction_smarts='.>>'
            rxn = AllChem.ReactionFromSmarts(reaction_smarts,useSmiles=True)
            #img = Draw.ReactionToImage(rxn)
            rxn_list.append(rxn)
            parse_reaction_out_list.append(parse_reaction_out)
            display(rxn)

# %% [code]
################################################
#
# Investigate pathways using graph approach
#
################################################

# %% [code]


# %% [code]
# Calculate unique substare names

out=get_unique_compounds_from_parse_reaction_out_list(parse_reaction_out_list)
parse_reaction_out_list_unique=out[0]
parse_reaction_out_list_occurrences=out[1]

compounds_unique_df=pd.DataFrame({'name':parse_reaction_out_list_unique,'occurrences':parse_reaction_out_list_occurrences})

# %% [code]
# Find compounds with names containing token. 
# MOVE ALL CHARACTERS TO LOWERCASE !!!!!!!!!!!!!!!

token='chola'#'H2O' #'acetyl-CoA'#succinyl-CoA'
filter_list=[token.lower() in idx.lower() for idx in compounds_unique_df['name']]
compounds_unique_df_selected=compounds_unique_df.loc[filter_list]
with pd.option_context("display.max_rows", 10000,'display.max_colwidth', None):
    display(compounds_unique_df_selected.sort_values(by=['occurrences'], ascending=False))


# %% [code]
# Calculate total graph

G=create_graph_from_parse_reaction_out_list(parse_reaction_out_list)

# %% [code]
nx.draw_networkx(G)

# %% [code]
# Find path between nodes

source_node = 'fumarate'
target_node = 'porphobilinogen'#'palmitate'#'citrate'#'heme b'#'L-glutamate'

Not_informative_nodes=['H(+)','NADH','ADP','ATP','2 H(+)','CO2','NADPH','NAD(+)','H+','HCO3-','NADP(+)','NH4(+)']
Not_informative_nodes_with_water=['H2O','H(+)','NADH','ADP','ATP','2 H(+)','CO2','NADPH','NAD(+)','H+','HCO3-','NADP(+)','NH4(+)']
Not_informative_nodes=['2 H(+)', 'H(+)', 'H2O','NADPH']
Not_informative_nodes=['']

if (all_lowercase==True):
    Not_informative_nodes=[idx.lower() for idx in Not_informative_nodes]

Remove_non_informative_nodes=True #False

G_path_between_nodes=get_path_between_nodes(G=G,source_node = source_node,target_node = target_node, Maximum_path_length=5, 
                           Remove_non_informative_nodes=Remove_non_informative_nodes, 
                                            Not_informative_nodes=Not_informative_nodes)

path_between_nodes=G_path_between_nodes[0]
path_between_nodes

# %% [code]
# Investigate whtat is around nodes
# БОЛЬШИЕ и маленькие буквы !!!!!!!!!!!!!!

Node_name_list=['fumarate', '(S)-malate', 'oxaloacetate', '2-oxoglutarate', 'L-glutamate']
#Node_name_list=['fumarate', '(S)-malate', 'oxaloacetate', '2-oxoglutarate']
#Node_name_list=['fumarate', '(S)-malate', 'oxaloacetate']
#Node_name_list=path_between_nodes
Node_name_list=['5-aminolevulinate']
Node_name_list=['acetyl-coa']
Node_name_list=['citrate']

if (all_lowercase==True):
    Node_name_list=[idx.lower() for idx in Node_name_list]


nodes_to_keep_list=get_neighbor_nodes_for_list_of_nodes(G=G,Node_name_list=Node_name_list, direction='b')
#nodes_to_keep_list=Node_name_list
nodes_to_keep_list

# %% [code]
G_subgraph=copy.deepcopy(G)

subgraph = G_subgraph.subgraph(nodes_to_keep_list)

nx.draw_networkx(subgraph)

# %% [code]
# Transform nx graph to dot graph

#subgraph=copy.deepcopy(G)

graph = nx.drawing.nx_pydot.to_pydot(subgraph)


# %% [code]
# Add chemical structures to pydot graph

graph_with_structures=add_chemical_structure_to_pydot_graph (graph=graph, df_chebi=df_chebi_selected, all_out=False, all_lowercase=all_lowercase)

# %% [code]


# %% [code]
# Save graph to file

save_graph_to_file(graph=graph_with_structures)


# %% [code]


# %% [code]


# %% [code]


# %% [code]


# %% [code]


# %% [code]


# %% [code]


# %% [code]


# %% [code]
!!!!!!!!!!! СТОП !!!!!!!!!!!!!!!

################################################
#
# Areate a verified joined file from ChEBI and Reactome
#
################################################

# Read the SDF file into a Pandas DataFrame

# Path to your SDF file (e.g., a ChEBI SDF download)
sdf_file_path = "chebi.sdf" 

# smilesName and molColName are optional, but useful for organization
df_chebi = PandasTools.LoadSDF(sdf_file_path, smilesName='SMILES', molColName='Molecule')

# Now you can access the data in the DataFrame
# For example, to view the first few entries:
df_chebi.head()

# Read Reactome 

df_Participating_Molecules = pd.read_csv('Reactome Metabolism Ratus Norvegicus Participating Molecules [R-RNO-1430728].tsv', sep="\t")
df_Participating_Molecules

df_Participating_Molecules_selected=df_Participating_Molecules[df_Participating_Molecules['MoleculeType']=='Chemical Compounds']
df_Participating_Molecules_selected


# Select from total ChEBI only comnmpounds present in Reactome Participating Molecules

filter_list=[]
MoleculeName_list=[]
df_Participating_Molecules_selected_list=df_Participating_Molecules_selected['Identifier'].tolist()

for idx in range(len(df_chebi)):
    df_chebi_idx=df_chebi.iloc[idx]
    df_chebi_idx_ChEBI_ID=df_chebi_idx['ChEBI ID'].split(':')[1]
    #print(df_chebi_idx_ChEBI_ID)

    value=(df_chebi_idx_ChEBI_ID in df_Participating_Molecules_selected_list)
    
    if value:
        df_Participating_Molecules_selected_selected=df_Participating_Molecules_selected[df_Participating_Molecules_selected['Identifier']==df_chebi_idx_ChEBI_ID]
        df_Participating_Molecules_selected_selected_MoleculeName=df_Participating_Molecules_selected_selected['MoleculeName']
        MoleculeName_list.append(df_Participating_Molecules_selected_selected_MoleculeName.to_list()[0])
    
    filter_list.append(value)

    # Create final data frame from ChEBI

df_chebi_selected=df_chebi[filter_list]

df_chebi_selected['MoleculeName']=MoleculeName_list

df_chebi_selected

#df_chebi_selected.to_excel('df_chebi_selected.xlsx')

# %% [code]


# %% [code]


# %% [code]


# %% [code]


# %% [code]


# %% [code]


# %% [code]


# %% [code]


# %% [code]


# %% [code]
name='5-aminolevulinate'
name='fumarate'

# %% [code]
filter_list=[(name in idx) for idx in df_chebi_selected['ChEBI NAME'].to_list()]

# %% [code]
df_chebi_selected[filter_list]

# %% [code]
df_chebi_selected

# %% [code]


# %% [code]


# %% [code]


# %% [code]


# %% [code]


# %% [code]
Reactome_reactions_list_idx.lower()

# %% [code]
parse_reaction_out

# %% [code]
def get_neighbor_nodes_for_list_of_nodes(G='',Node_name_list=['palmitate'], direction='b'):
    nodes_to_keep_list=[]


    for Node_name in Node_name_list:

        if (direction=='b'):
            nodes_to_keep = list(nx.all_neighbors(G, Node_name))+[Node_name]
        if (direction=='s'):
            nodes_to_keep = list(nx.DiGraph.successors(G, Node_name))+[Node_name]
        if (direction=='p'):
            nodes_to_keep = list(nx.DiGraph.predecessors(G, Node_name))+[Node_name]
        
        nodes_to_keep_list=nodes_to_keep_list+nodes_to_keep

    
    return(nodes_to_keep_list)

# %% [code]


# %% [code]
G.neighbors('fumarate')

# %% [code]
list(nx.all_neighbors(G, 'fumarate'))

# %% [code]
list(nx.DiGraph.predecessors(G, 'fumarate'))

# %% [code]
list(nx.DiGraph.successors(G, 'fumarate'))

# %% [code]
compounds_unique_df

# %% [code]
len(parse_reaction_out_list_unique)

# %% [code]


# %% [code]


# %% [code]


# %% [code]

for idx_node in graph.get_nodes():
    
    idx_node_name=idx_node.get_name()
    idx_node_smiles=get_smiles_from_list_of_names(names_list=[idx_node_name],df_chebi=df_chebi_selected, all_out=False)[0]
    
    if (idx_node_smiles!=''):
        idx_node_mol = Chem.MolFromSmiles(idx_node_smiles)
        idx_node_mol_img = MolToImage(idx_node_mol, size=(400, 400))
        
        with tempfile.NamedTemporaryFile(suffix=".png", delete=False) as temp_file:
            temp_filename = temp_file.name
            idx_node_mol_img.save(temp_filename, format="PNG")
            
        idx_node.set_image(temp_filename)
        
        idx_node.set_label(idx_node_name)
        idx_node.set_labelloc('b')
 
    print(idx_node_name)
    print(idx_node_smiles)
    
    

# %% [code]
get_smiles_from_list_of_names(names_list=[idx_node_name],df_chebi=df_chebi_selected, all_out=False)

# %% [code]
idx_node_smiles[0]

# %% [code]
Chem.MolFromSmiles(idx_node_smiles)

# %% [code]
dir(idx_node)

# %% [code]
idx_node.get_labelloc()

# %% [code]


# %% [code]


# %% [code]


# %% [code]


# %% [code]


# %% [code]


# %% [code]


# %% [code]


# %% [code]
dir(graph)

# %% [code]
dir(graph.get_nodes()[0])

# %% [code]


# %% [code]


# %% [code]


# %% [code]


# %% [code]


# %% [code]


# %% [code]


# %% [code]


# %% [code]


# %% [code]


# %% [code]


# %% [code]


# %% [code]


# %% [code]


# %% [code]


# %% [code]


# %% [code]


# %% [code]


# %% [code]


# %% [code]


# %% [code]


# %% [code]


# %% [code]


# %% [code]
def get_neighbor_nodes_for_list_of_nodes(G='',Node_name_list=['palmitate']):
    nodes_to_keep_list=[]
    for Node_name in Node_name_list:
        nodes_to_keep = list(G[Node_name])+[Node_name]
        nodes_to_keep_list=nodes_to_keep_list+nodes_to_keep
    return(nodes_to_keep_list)

# %% [code]


# %% [code]


# %% [code]


# %% [code]


# %% [code]
# Investigate whtat is around single node

Node_name='palmitate'#'(S)-malate'#'H2O'#'oxaloacetate'
list(G[Node_name])

# %% [code]
nodes_to_keep = list(G[Node_name])+[Node_name]

G_subgraph=copy.deepcopy(G)

subgraph = G_subgraph.subgraph(nodes_to_keep)

nx.draw_networkx(subgraph)

# %% [code]
# Transform nx graph to dot graph

graph = nx.drawing.nx_pydot.to_pydot(subgraph)

current_datetime = datetime.now()
graph.write_png('output'+str(current_datetime).replace(':','_')+'.png')


# %% [code]


# %% [code]


# %% [code]
Node_name_list=['fumarate', '(S)-malate', 'oxaloacetate', '2-oxoglutarate', 'L-glutamate']

nodes_to_keep_list=[]
for Node_name in Node_name_list:
    nodes_to_keep = list(G[Node_name])+[Node_name]
    nodes_to_keep_list=nodes_to_keep_list+nodes_to_keep
nodes_to_keep_list

# %% [code]


# %% [code]


# %% [code]


# %% [code]


# %% [code]


# %% [code]


# %% [code]


# %% [code]
# Get path between nodes

G_path_between_nodes=get_path_between_nodes(G=G,source_node = 'fumarate',target_node = 'L-glutamate',Maximum_path_length=5)
G_path_between_nodes[0]

# %% [code]
# Remove non informative nodes names

Not_informative_nodes=['H(+)','NADH','ADP','ATP','2 H(+)','CO2','NADPH','NAD(+)','H+','HCO3-','NADP(+)','NH4(+)']

# %% [code]
# Remove non informative nodes names

G_without_Not_informative_nodes=copy.deepcopy(G)
G_without_Not_informative_nodes.remove_nodes_from(Not_informative_nodes)

# %% [code]
# Get path between nodes for graph without non informative nodes names

G_path_between_nodes=get_path_between_nodes(G=G_without_Not_informative_nodes,source_node = 'fumarate',target_node = 'L-glutamate',Maximum_path_length=5)
G_path_between_nodes[0]

# %% [code]
# Investigate whtat is around single node

Node_name='palmitate'#'(S)-malate'#'H2O'#'oxaloacetate'
list(G[Node_name])

# %% [code]
nodes_to_keep = list(G[Node_name])+[Node_name]

G_subgraph=copy.deepcopy(G)

subgraph = G_subgraph.subgraph(nodes_to_keep)

# %% [code]
nodes_to_keep = list(G[Node_name])+[Node_name]

G_subgraph=copy.deepcopy(G)

subgraph = G_subgraph.subgraph(nodes_to_keep)

nx.draw_networkx(subgraph)

# %% [code]
# Transform nx graph to dot graph

graph = nx.drawing.nx_pydot.to_pydot(subgraph)

os.environ["PATH"] += os.pathsep + 'C:/Program Files/Graphviz/bin/'

graph.write_png("output.png")


# %% [code]
os.environ["PATH"] += os.pathsep + 'C:/Program Files/Graphviz/bin/'

graph.write_png("output.png")


# %% [code]
Node_name_list=['fumarate', '(S)-malate', 'oxaloacetate', '2-oxoglutarate', 'L-glutamate']

nodes_to_keep_list=[]
for Node_name in Node_name_list:
    nodes_to_keep = list(G[Node_name])+[Node_name]
    nodes_to_keep_list=nodes_to_keep_list+nodes_to_keep

# %% [code]
nodes_to_keep_list

# %% [code]
Not_informative_nodes_with_water=['H2O','H(+)','NADH','ADP','ATP','2 H(+)','CO2','NADPH','NAD(+)','H+','HCO3-','NADP(+)','NH4(+)']
G_without_Not_informative_nodes=copy.deepcopy(G)
G_without_Not_informative_nodes.remove_nodes_from(Not_informative_nodes_with_water)

subgraph = G_without_Not_informative_nodes.subgraph(nodes_to_keep_list)

# %% [code]


# %% [code]


# %% [code]


# %% [code]


# %% [code]


# %% [code]
!!!!!!!!!!! СТОП !!!!!!!!!!!!!!!

# %% [code]
!!!!!!!!!!! СТОП !!!!!!!!!!!!!!!

################################################
#
# Areate a verified joined file from ChEBI and Reactome
#
################################################

# Read the SDF file into a Pandas DataFrame

# Path to your SDF file (e.g., a ChEBI SDF download)
sdf_file_path = "chebi.sdf" 

# smilesName and molColName are optional, but useful for organization
df_chebi = PandasTools.LoadSDF(sdf_file_path, smilesName='SMILES', molColName='Molecule')

# Now you can access the data in the DataFrame
# For example, to view the first few entries:
df_chebi.head()

# Read Reactome 

df_Participating_Molecules = pd.read_csv('Reactome Metabolism Ratus Norvegicus Participating Molecules [R-RNO-1430728].tsv', sep="\t")
df_Participating_Molecules

df_Participating_Molecules_selected=df_Participating_Molecules[df_Participating_Molecules['MoleculeType']=='Chemical Compounds']
df_Participating_Molecules_selected


# Select from total ChEBI only comnmpounds present in Reactome Participating Molecules

filter_list=[]
MoleculeName_list=[]
df_Participating_Molecules_selected_list=df_Participating_Molecules_selected['Identifier'].tolist()

for idx in range(len(df_chebi)):
    df_chebi_idx=df_chebi.iloc[idx]
    df_chebi_idx_ChEBI_ID=df_chebi_idx['ChEBI ID'].split(':')[1]
    #print(df_chebi_idx_ChEBI_ID)

    value=(df_chebi_idx_ChEBI_ID in df_Participating_Molecules_selected_list)
    
    if value:
        df_Participating_Molecules_selected_selected=df_Participating_Molecules_selected[df_Participating_Molecules_selected['Identifier']==df_chebi_idx_ChEBI_ID]
        df_Participating_Molecules_selected_selected_MoleculeName=df_Participating_Molecules_selected_selected['MoleculeName']
        MoleculeName_list.append(df_Participating_Molecules_selected_selected_MoleculeName.to_list()[0])
    
    filter_list.append(value)

    # Create final data frame from ChEBI

df_chebi_selected=df_chebi[filter_list]

df_chebi_selected['MoleculeName']=MoleculeName_list

df_chebi_selected

#df_chebi_selected.to_excel('df_chebi_selected.xlsx')

# %% [code]


# %% [code]


# %% [code]


# %% [code]


# %% [code]


# %% [code]


# %% [code]


# %% [code]


# %% [code]


# %% [code]


# %% [code]


# %% [code]


# %% [code]
from datetime import datetime

# Get the current date and time as a datetime object
current_datetime = datetime.now()
print("Current date and time:", current_datetime)

# %% [code]
current_datetime = datetime.now()
str(current_datetime).replace(':','_')

# %% [code]


# %% [code]
# Calculate path between 2 nodes

source_node = 'fumarate'
target_node = 'L-glutamate'#'heme b'#'L-glutamate'

Maximum_path_length=7
try:
    G_path_short = nx.shortest_path(G, source=source_node, target=target_node)
    print(f"Shortest path (unweighted): {G_path_short}")
except nx.NetworkXNoPath:
    print(f"No path found between {source_node} and {target_node}")

#G_all_simple_paths=nx.all_simple_paths(G, source=source_node, target=target_node,cutoff=Maximum_path_length)

for G_path in nx.all_simple_paths(G, source=source_node, target=target_node,cutoff=Maximum_path_length):
    print(f"Simple path: {G_path}")

# %% [code]
def get_path_between_nodes(G='',source_node = 'fumarate',target_node = 'L-glutamate',Maximum_path_length=7):
    
    G_path_short = nx.shortest_path(G, source=source_node, target=target_node)
    
    all_path_list=[]
    for G_path in nx.all_simple_paths(G, source=source_node, target=target_node,cutoff=Maximum_path_length):
        all_path_list.append(G_path)
    
    return([G_path_short,all_path_list])

# %% [code]
Not_informative_nodes=['H(+)','NADH','ADP','ATP','2 H(+)','CO2','NADPH','NAD(+)','H+','HCO3-','NADP(+)','NH4(+)']

# %% [code]
G_without_Not_informative_nodes=copy.deepcopy(G)
G_without_Not_informative_nodes.remove_nodes_from(Not_informative_nodes)

# %% [code]
Maximum_path_length=7
try:
    G_path_short = nx.shortest_path(G_without_Not_informative_nodes, source=source_node, target=target_node)
    print(f"Shortest path (unweighted): {G_path_short}")
except nx.NetworkXNoPath:
    print(f"No path found between {source_node} and {target_node}")

print('')
#G_all_simple_paths=nx.all_simple_paths(G, source=source_node, target=target_node,cutoff=Maximum_path_length)

for G_path in nx.all_simple_paths(G_without_Not_informative_nodes, source=source_node, target=target_node,cutoff=Maximum_path_length):
    print(f"Simple path: {G_path}")

# %% [code]


# %% [code]


# %% [code]


# %% [code]


# %% [code]
G_without_Not_informative_nodes

# %% [code]
G_path_short = nx.shortest_path(G, source=source_node, target=target_node)
print(f"Shortest path (unweighted): {G_path_short}")

# %% [code]
for G_path in nx.all_simple_paths(G, source=source_node, target=target_node,cutoff=Maximum_path_length):
    print(f"Simple path: {G_path}")

# %% [code]


# %% [code]


# %% [code]


# %% [code]
G

# %% [code]

list(G['oxaloacetate'])

# %% [code]
nodes_to_keep = list(G['oxaloacetate'])+['oxaloacetate']
subgraph = G.subgraph(nodes_to_keep)

# %% [code]
nx.draw_networkx(subgraph)

# %% [code]


# %% [code]


# %% [code]
!!!!!!!!!!! СТОП !!!!!!!!!!!!!!!


################################################
#
# Areate a verified joined file from ChEBI and Reactome
#
################################################

# Read the SDF file into a Pandas DataFrame

# Path to your SDF file (e.g., a ChEBI SDF download)
sdf_file_path = "chebi.sdf" 

# smilesName and molColName are optional, but useful for organization
df_chebi = PandasTools.LoadSDF(sdf_file_path, smilesName='SMILES', molColName='Molecule')

# Now you can access the data in the DataFrame
# For example, to view the first few entries:
df_chebi.head()

# Read Reactome 

df_Participating_Molecules = pd.read_csv('Reactome Metabolism Ratus Norvegicus Participating Molecules [R-RNO-1430728].tsv', sep="\t")
df_Participating_Molecules

df_Participating_Molecules_selected=df_Participating_Molecules[df_Participating_Molecules['MoleculeType']=='Chemical Compounds']
df_Participating_Molecules_selected


# Select from total ChEBI only comnmpounds present in Reactome Participating Molecules

filter_list=[]
MoleculeName_list=[]
df_Participating_Molecules_selected_list=df_Participating_Molecules_selected['Identifier'].tolist()

for idx in range(len(df_chebi)):
    df_chebi_idx=df_chebi.iloc[idx]
    df_chebi_idx_ChEBI_ID=df_chebi_idx['ChEBI ID'].split(':')[1]
    #print(df_chebi_idx_ChEBI_ID)

    value=(df_chebi_idx_ChEBI_ID in df_Participating_Molecules_selected_list)
    
    if value:
        df_Participating_Molecules_selected_selected=df_Participating_Molecules_selected[df_Participating_Molecules_selected['Identifier']==df_chebi_idx_ChEBI_ID]
        df_Participating_Molecules_selected_selected_MoleculeName=df_Participating_Molecules_selected_selected['MoleculeName']
        MoleculeName_list.append(df_Participating_Molecules_selected_selected_MoleculeName.to_list()[0])
    
    filter_list.append(value)

    # Create final data frame from ChEBI

df_chebi_selected=df_chebi[filter_list]

df_chebi_selected['MoleculeName']=MoleculeName_list

df_chebi_selected

#df_chebi_selected.to_excel('df_chebi_selected.xlsx')

# %% [code]
################################################
#
# Areate a verified joined file from ChEBI and Reactome
#
################################################

# Read the SDF file into a Pandas DataFrame

# Path to your SDF file (e.g., a ChEBI SDF download)
sdf_file_path = "chebi.sdf" 

# smilesName and molColName are optional, but useful for organization
df_chebi = PandasTools.LoadSDF(sdf_file_path, smilesName='SMILES', molColName='Molecule')

# Now you can access the data in the DataFrame
# For example, to view the first few entries:
df_chebi.head()

# Read Reactome 

df_Participating_Molecules = pd.read_csv('Reactome Metabolism Ratus Norvegicus Participating Molecules [R-RNO-1430728].tsv', sep="\t")
df_Participating_Molecules

df_Participating_Molecules_selected=df_Participating_Molecules[df_Participating_Molecules['MoleculeType']=='Chemical Compounds']
df_Participating_Molecules_selected


# Select from total ChEBI only comnmpounds present in Reactome Participating Molecules

filter_list=[]
MoleculeName_list=[]
df_Participating_Molecules_selected_list=df_Participating_Molecules_selected['Identifier'].tolist()

for idx in range(len(df_chebi)):
    df_chebi_idx=df_chebi.iloc[idx]
    df_chebi_idx_ChEBI_ID=df_chebi_idx['ChEBI ID'].split(':')[1]
    #print(df_chebi_idx_ChEBI_ID)

    value=(df_chebi_idx_ChEBI_ID in df_Participating_Molecules_selected_list)
    
    if value:
        df_Participating_Molecules_selected_selected=df_Participating_Molecules_selected[df_Participating_Molecules_selected['Identifier']==df_chebi_idx_ChEBI_ID]
        df_Participating_Molecules_selected_selected_MoleculeName=df_Participating_Molecules_selected_selected['MoleculeName']
        MoleculeName_list.append(df_Participating_Molecules_selected_selected_MoleculeName.to_list()[0])
    
    filter_list.append(value)

    # Create final data frame from ChEBI

df_chebi_selected=df_chebi[filter_list]

df_chebi_selected['MoleculeName']=MoleculeName_list

df_chebi_selected

#df_chebi_selected.to_excel('df_chebi_selected.xlsx')

# %% [code]


# %% [code]


# %% [code]


# %% [code]


# %% [code]
for G_path in G_all_simple_paths:
    print(f"Simple path: {G_path}")

# %% [code]


# %% [code]


# %% [code]


# %% [code]


# %% [code]


# %% [code]


# %% [code]


# %% [code]


# %% [code]


# %% [code]
for G_path in nx.all_simple_paths(G, source=source_node, target=target_node,cutoff=7):
    print(f"Simple path: {G_path}")

# %% [code]
[i for i in G_all_simple_paths]

# %% [code]
a=list(G_all_simple_paths)

# %% [code]
a

# %% [code]


# %% [code]
def get_unique_compounds_from_parse_reaction_out_list(parse_reaction_out_list=[[[1,2],[1,2]],[[1,2],[1,2]]]):
    
    parse_reaction_out_list_flat=[]
    for idx in parse_reaction_out_list:
        parse_reaction_out_list_flat=parse_reaction_out_list_flat+idx[0]+idx[1]

    unique_entries_np, occurrences_np = np.unique(parse_reaction_out_list_flat, return_counts=True)

    return([unique_entries_np, occurrences_np])

# %% [code]
# get 

print(len(parse_reaction_out_list))
display(parse_reaction_out_list)

parse_reaction_out_list_flat=[]
for idx in parse_reaction_out_list:
    parse_reaction_out_list_flat=parse_reaction_out_list_flat+idx[0]+idx[1]
    
parse_reaction_out_list_flat


# %% [code]
unique_entries_np, occurrences_np = np.unique(parse_reaction_out_list_flat, return_counts=True)
print(len(unique_entries_np))
display(unique_entries_np)
display(occurrences_np)

# %% [code]
# Create a grahp of all metabolic pathways

def create_graph_from_parse_reaction_out_list(parse_reaction_out_list=[[[1,2],[1,2]],[[1,2],[1,2]]]):

    G_all_edges_list=[]

    for idx in range(len(parse_reaction_out_list)):

        parse_reaction_out_list_idx=parse_reaction_out_list[idx]
        parse_reaction_out_list_idx

        parse_reaction_out_list_idx_L=parse_reaction_out_list_idx[0]
        parse_reaction_out_list_idx_R=parse_reaction_out_list_idx[1]


        for idx_L in parse_reaction_out_list_idx_L:
            for idx_R in parse_reaction_out_list_idx_R:
                G_edge_idx=(idx_L,idx_R)
                G_all_edges_list.append(G_edge_idx)

    G = nx.DiGraph()
    G.add_edges_from(G_all_edges_list)
    
    return(G)

# %% [code]
D = nx.DiGraph()
D.add_edges_from(G_all_edges_list)
nx.draw_networkx(D)

# %% [code]
source_node = 'fumarate'
target_node = 'L-glutamate'

try:
    path = nx.shortest_path(D, source=source_node, target=target_node)
    print(f"Shortest path (unweighted): {path}")
except nx.NetworkXNoPath:
    print(f"No path found between {source_node} and {target_node}")
    
for path in nx.all_simple_paths(D, source=source_node, target=target_node, cutoff=4):
    print(f"Simple path: {path}")

# %% [code]
for path in nx.all_simple_paths(D, source=source_node, target=target_node, cutoff=4):
    print(f"Simple path: {path}")

# %% [code]
a=D['oxaloacetate']

# %% [code]
dir(a)

# %% [code]
list(a)

# %% [code]


# %% [code]
list(G_all_simple_paths)

# %% [code]


# %% [code]


# %% [code]
import networkx as nx
import matplotlib.pyplot as plt

# Create a sample graph
G = nx.Graph()
G.add_edges_from([('A', 'B'), ('B', 'C'), ('A', 'D'), ('D', 'C'), ('B', 'E'), ('E', 'F'), ('F', 'C')])

source_node = 'A'
target_node = 'C'

# 1. Find the shortest path (fewest edges)
try:
    shortest = nx.shortest_path(G, source=source_node, target=target_node)
    print(f"Shortest path: {shortest}")
    # Example output: Shortest path: ['A', 'B', 'C'] or ['A', 'D', 'C']
except nx.NetworkXNoPathError:
    print(f"No path exists between {source_node} and {target_node}.")

# 2. Find all simple paths
print(f"\nAll simple paths from {source_node} to {target_node}:")
for path in nx.all_simple_paths(G, source=source_node, target=target_node):
    print(path)
# Example output:
# All simple paths from A to C:
# ['A', 'B', 'C']
# ['A', 'B', 'E', 'F', 'C']
# ['A', 'D', 'C']

# %% [code]


# %% [code]
parse_reaction_out_list

# %% [code]
parse_reaction_out_list_idx=parse_reaction_out_list[0]
parse_reaction_out_list_idx

# %% [code]
parse_reaction_out_list_idx_L=parse_reaction_out_list_idx[0]
parse_reaction_out_list_idx_R=parse_reaction_out_list_idx[1]

# %% [code]
G_all_edges_list=[]
    
for idx in range(len(parse_reaction_out_list)):
    
    parse_reaction_out_list_idx=parse_reaction_out_list[idx]
    parse_reaction_out_list_idx
    
    parse_reaction_out_list_idx_L=parse_reaction_out_list_idx[0]
    parse_reaction_out_list_idx_R=parse_reaction_out_list_idx[1]


    for idx_L in parse_reaction_out_list_idx_L:
        for idx_R in parse_reaction_out_list_idx_R:
            G_edge_idx=(idx_L,idx_R)
            G_all_edges_list.append(G_edge_idx)

# %% [code]
G_all_edges_list

# %% [code]
D = nx.DiGraph()
D.add_edges_from(G_all_edges_list)
nx.draw_networkx(D)

# %% [code]
D.add_edges_from(G_all_edges_list)
nx.draw_networkx(D)

# %% [code]


# %% [code]


# %% [code]


# %% [code]


# %% [code]


# %% [code]


# %% [code]


# %% [code]


# %% [code]


# %% [code]


# %% [code]


# %% [code]


# %% [code]
G_all_edges_list

# %% [code]

import networkx as nx
D = nx.DiGraph()
edges= [('CD', 'MAR', {'capacity': 200}), 
        ('CD', 'RIC', {'capacity': 200}), 
        ('CD', 'NCA',{'capacity': 150}), 
        ('RIC', 'NCA', {'capacity': 145}), 
        ('NCA', 'RIC', {'capacity': 125}), 
        ('RIC', 'MAR', {'capacity': 100}), 
        ('RIC', 'WDC', {'capacity': 230}), 
        ('NCA', 'WDC', {'capacity': 100}), 
        ('VB', 'RIC', {'capacity': 275}), 
        ('MAR', 'WDC', {'capacity': 150}), 
        ('NCA', 'VB', {'capacity': 200}), 
        ('VB', 'NCA', {'capacity': 175}), 
        ('VB', 'WDC', {'capacity': 50})]
D.add_edges_from(edges)
nx.draw_networkx(D)

# %% [code]
parse_reaction_out=parse_reaction_out_list[11]
parse_reaction_out

# %% [code]
display(rxn_list[11])

# %% [code]
parse_reaction_out_smiles_list_left=get_smiles_from_list_of_names(names_list=parse_reaction_out[0],df_chebi=df_chebi_selected, all_out=False)
parse_reaction_out_smiles_list_right=get_smiles_from_list_of_names(names_list=parse_reaction_out[1],df_chebi=df_chebi_selected, all_out=False)


# %% [code]
parse_reaction_out_smiles_list_left

# %% [code]
parse_reaction_out_smiles_list_right

# %% [code]
reaction_smarts=create_reaction_smarts_from_lists_of_smiles(smiles_left=parse_reaction_out_smiles_list_left,
                                                    smiles_right=parse_reaction_out_smiles_list_right)

# %% [code]
reaction_smarts

# %% [code]
rxn = AllChem.ReactionFromSmarts(reaction_smarts,useSmiles=True)

# %% [code]
rxn

# %% [code]
AllChem.ReactionFromSmarts('.>>',useSmiles=True)

# %% [code]


# %% [code]


# %% [code]
type(rxn)

# %% [code]
# For PNG output (requires Cairo backend, often installed with RDKit)
drawer = rdMolDraw2D.MolDraw2DCairo(800, 200) # Width, Height in pixels

# %% [code]
drawer

# %% [code]
a=drawer.DrawReaction(rxn)


# %% [code]
from rdkit.Chem import Draw
img = Draw.ReactionToImage(rxn)

# %% [code]
img

# %% [code]


# %% [code]
def create_reaction_smarts_from_lists_of_smiles(smiles_left=['CCC','O'],smiles_right=['CCC','O']):
    
    list_left=''
    for idx in smiles_left:
        list_left=list_left+idx+'.'
    list_left = list_left[:-1]
    list_left=list_left+'>>'
    
    for idx in smiles_right:
        list_left=list_left+idx+'.'
    list_left = list_left[:-1]
    
    return(list_left)

# %% [code]
a=create_reaction_smarts_from_lists_of_smiles(parse_reaction_out_smiles_list_left,parse_reaction_out_smiles_list_right)

# %% [code]


# %% [code]
list_left=''
for idx in parse_reaction_out_smiles_list_left:
    list_left=list_left+idx+'.'

list_left = list_left[:-1]
list_left=list_left+'>>'
list_left

# %% [code]
rxn = AllChem.ReactionFromSmarts(a,useSmiles=True)
rxn

# %% [code]
parse_reaction_out_smiles_list_left

# %% [code]


# %% [code]
from rdkit import Chem
from rdkit.Chem import AllChem
from rdkit.Chem.Draw import rdMolDraw2D
from IPython.display import SVG

# %% [code]
rxn_smarts = 'CCO.[OH]C(=O)C>>CCOC(=O)C.O'
rxn = AllChem.ReactionFromSmarts(rxn_smarts,useSmiles=True)

# %% [code]
display(rxn)

# %% [code]
from rdkit.Chem import AllChem
from rdkit.Chem import rdChemReactions

c_h_template = AllChem.ReactionFromSmarts('[#6:1]-[#1]>>[#6:1]~[#6]')
x = AllChem.ReactionFromSmarts('C1=[CH:1]C=CC=C1.C[CH:2]=C.[Pd]>>C[C:2](=C)[CH:1]1=CC=CC=C1',useSmiles=True)
result = rdChemReactions.HasReactionSubstructMatch(x,c_h_template)
print(result) # always False


# %% [code]
x

# %% [code]


# %% [code]


# %% [code]
get_smiles_from_list_of_names(names_list=parse_reaction_out[1],df_chebi=df_chebi_selected, all_out=False)


# %% [code]
parse_reaction_all

# %% [code]
parse_reaction_out_smiles_list_left

# %% [code]


# %% [code]


# %% [code]


# %% [code]


# %% [code]


# %% [code]


# %% [code]


# %% [code]


# %% [code]


# %% [code]
parse_reaction_out=parse_reaction(str_in=Reactome_reactions_list[5])
parse_reaction_out

# %% [code]


# %% [code]


# %% [code]


# %% [code]
parse_reaction_out_smiles_list_left=get_smiles_from_list_of_names(names_list=parse_reaction_out[0],df_chebi=df_chebi_selected)
parse_reaction_out_smiles_list_right=get_smiles_from_list_of_names(names_list=parse_reaction_out[1],df_chebi=df_chebi_selected)

# %% [code]


# %% [code]
get_total_CH_number_from_list_of_smiles (parse_reaction_out_smiles_list_left)
get_total_CH_number_from_list_of_smiles (parse_reaction_out_smiles_list_right)

# %% [code]


# %% [code]


# %% [code]


# %% [code]


# %% [code]


# %% [code]


# %% [code]


# %% [code]


# %% [code]


# %% [code]


# %% [code]


# %% [code]


# %% [code]


# %% [code]


# %% [code]


# %% [code]


# %% [code]


# %% [code]


# %% [code]
get_df_selected_from_part_of_name (name='glycine', df=df_chebi_selected, col_name='ChEBI NAME',all_out=True)

# %% [code]


# %% [code]
# Get list of metabolic reactions:

file_path = "Reactome Metabolism Ratus Norvegicus.xml"
with open(file_path, 'r', encoding='utf-8') as f:
    lines = f.readlines()

token='=&gt'
filter_list=[token in idx for idx in lines]
Reactome_reactions_list=list(compress(lines, filter_list))

token='chola'
filter_list=[token in idx for idx in lines]
Reactome_reactions_list=list(compress(lines, filter_list))

Reactome_reactions_list

# %% [code]


# %% [code]


# %% [code]


# %% [code]


# %% [code]


# %% [code]


# %% [code]


# %% [code]
from difflib import SequenceMatcher

string1 = "apple pie available"
string2 = "come have some apple pies"

match = SequenceMatcher(None, string1, string2).find_longest_match()

print(match)  # -> Match(a=0, b=15, size=9)
print(string1[match.a:match.a + match.size])  # -> apple pie
print(string2[match.b:match.b + match.size])  # -> apple pie

# %% [code]


# %% [code]


# %% [code]
def get_df_selected_from_part_of_name (name='mala', df='', col_name='MoleculeName'):
    
    filter_list=[(name in idx) for idx in df[col_name].to_list()]
    #filter_list=[(name == idx) for idx in df[col_name].to_list()]

    return(df_chebi_selected[filter_list])

# %% [code]


# %% [code]
name='cholate'

# %% [code]
df_chebi_selected['MoleculeName'].to_list()

# %% [code]
df_chebi_selected

# %% [code]
min([len(idx) for idx in df_chebi_selected['ChEBI NAME']])

# %% [code]
filter_list=[len(idx)==3 for idx in df_chebi_selected['ChEBI NAME']]

# %% [code]
df_chebi_selected[filter_list]

# %% [code]


# %% [code]


# %% [code]


# %% [code]


# %% [code]


# %% [code]


# %% [code]


# %% [code]


# %% [code]


# %% [code]


# %% [code]


# %% [code]


# %% [code]


# %% [code]


# %% [code]


# %% [code]


# %% [code]


# %% [code]
get_smiles_from_list_of_names(names_list=['UTP', 'D-glucose 1-phosphate'],df_chebi=df_chebi_selected)

# %% [code]
def get_smiles_from_list_of_names(names_list=['UTP', 'D-glucose 1-phosphate'],df_chebi=''):

    smiles_list=[]

    for idx in range(len(names_list)):
        name_idx=names_list[idx]
    
        df_selected_from_part_of_name=get_df_selected_from_part_of_name (name=name_idx, df=df_chebi, col_name='MoleculeName')
        if len(df_selected_from_part_of_name)>0:
            value=df_selected_from_part_of_name['SMILES'].to_list()[0]
        else:
            value=''

        smiles_list.append(value)
    return(smiles_list)

# %% [code]
Reactome_reactions_list_idx_reaction_str_left_smiles=[]

for idx in range(len(Reactome_reactions_list_idx_reaction_str_left_names)):
    name_idx=Reactome_reactions_list_idx_reaction_str_left_names[idx]

    df_selected_from_part_of_name=get_df_selected_from_part_of_name (name=name_idx, df=df_chebi_selected, col_name='MoleculeName')
    if len(df_selected_from_part_of_name)>0:
        value=df_selected_from_part_of_name['SMILES'].to_list()[0]
    else:
        value=''

    Reactome_reactions_list_idx_reaction_str_left_smiles.append(value)

# %% [code]


# %% [code]


# %% [code]


# %% [code]


# %% [code]


# %% [code]


# %% [code]


# %% [code]


# %% [code]


# %% [code]
Reactome_reactions_list_idx=Reactome_reactions_list[1]
Reactome_reactions_list_idx

# %% [code]
Reactome_reactions_list_idx_reaction_str=Reactome_reactions_list_idx.split('string">')[1].split('</bp')[0]
Reactome_reactions_list_idx_reaction_str

# %% [code]
Reactome_reactions_list_idx_reaction_str_left=Reactome_reactions_list_idx_reaction_str.split(' =&gt; ')[0]
Reactome_reactions_list_idx_reaction_str_right=Reactome_reactions_list_idx_reaction_str.split(' =&gt; ')[1]

# %% [code]
Reactome_reactions_list_idx_reaction_str_left

# %% [code]
Reactome_reactions_list_idx_reaction_str_left_names=Reactome_reactions_list_idx_reaction_str_left.split(' + ')
Reactome_reactions_list_idx_reaction_str_left_names

# %% [code]
Reactome_reactions_list_idx_reaction_str_left_smiles=[]

for idx in range(len(Reactome_reactions_list_idx_reaction_str_left_names)):
    name_idx=Reactome_reactions_list_idx_reaction_str_left_names[idx]

    df_selected_from_part_of_name=get_df_selected_from_part_of_name (name=name_idx, df=df_chebi_selected, col_name='MoleculeName')
    if len(df_selected_from_part_of_name)>0:
        value=df_selected_from_part_of_name['SMILES'].to_list()[0]
    else:
        value=''

    Reactome_reactions_list_idx_reaction_str_left_smiles.append(value)

# %% [code]


# %% [code]
Reactome_reactions_list_idx_reaction_str_left_smiles

# %% [code]
get_total_CH_number_from_list_of_smiles (Reactome_reactions_list_idx_reaction_str_left_smiles)

# %% [code]
def parse_reaction(str='    <bp:displayName rdf:datatype="http://www.w3.org/2001/XMLSchema#string">UTP + D-glucose 1-phosphate =&gt; pyrophosphate + UDP-glucose</bp:displayName>\n'):

    reaction_str=str.split('string">')[1].split('</bp')[0]

    reaction_str_left=Reactome_reactions_list_idx_reaction_str.split(' =&gt; ')[0]
    reaction_str_right=Reactome_reactions_list_idx_reaction_str.split(' =&gt; ')[1]

    reaction_str_left_names=reaction_str_left.split(' + ')
    reaction_str_right_names=reaction_str_right.split(' + ')

    return([reaction_str_left_names,reaction_str_right_names])

# %% [code]
parse_reaction()

# %% [code]


# %% [code]


# %% [code]


# %% [code]


# %% [code]


# %% [code]


# %% [code]


# %% [code]


# %% [code]


# %% [code]


# %% [code]


# %% [code]


# %% [code]


# %% [code]


# %% [code]


# %% [code]


# %% [code]


# %% [code]


# %% [code]


# %% [code]


# %% [code]


# %% [code]


# %% [code]
get_df_selected_from_part_of_name (name=Reactome_reactions_list_idx_reaction_str_left_names[0], df=df_chebi_selected, col_name='MoleculeName')

# %% [code]


# %% [code]


# %% [code]
get_df_selected_from_part_of_name (name='alpha-D-glucose 6-phosphate', df=df_chebi_selected, col_name='MoleculeName')

# %% [code]


# %% [code]


# %% [code]


# %% [code]


# %% [code]


# %% [code]


# %% [code]


# %% [code]


# %% [code]


# %% [code]


# %% [code]


# %% [code]


# %% [code]


# %% [code]


# %% [code]


# %% [code]


# %% [code]


# %% [code]


# %% [code]


# %% [code]
get_df_selected_from_part_of_name (name='CoA', df=df_chebi_selected, col_name='MoleculeName')

# %% [code]


# %% [code]
def get_df_selected_from_part_of_name (name='mala', df=df_chebi_selected, col_name='MoleculeName'):
    filter_list=[(name in idx) for idx in df[col_name].to_list()]

    return(df_chebi_selected[filter_list])
    

# %% [code]
name='mala'

filter_list=[(name in idx) for idx in df_chebi_selected['MoleculeName'].to_list()]
df_chebi_selected[filter_list]

# %% [code]


# %% [code]


# %% [code]


# %% [code]


# %% [code]


# %% [code]


# %% [code]


# %% [code]


# %% [code]


# %% [code]


# %% [code]


# %% [code]


# %% [code]
MoleculeName_list[0]

# %% [code]
df_Participating_Molecules_selected_selected_MoleculeName.to_list()[0]

# %% [code]


# %% [code]
filter_list=[]
df_Participating_Molecules_list=df_Participating_Molecules['Identifier'].tolist()

for idx in range(len(df)):
    df_idx=df.iloc[idx]
    df_idx_ChEBI_ID=df_idx['ChEBI ID'].split(':')[1]

    value=(df_idx_ChEBI_ID in df_Participating_Molecules_list)
    
    filter_list.append(value)

# %% [code]
df_selected=df[filter_list]

# %% [code]
len(df_selected)
df_selected

# %% [code]


# %% [code]
parse_reaction_out_list_unique

# %% [code]


# %% [code]


# %% [code]


# %% [code]


# %% [code]


# %% [code]


# %% [code]


# %% [code]


# %% [code]


# %% [code]
file_path = "Reactome Metabolism Ratus Norvegicus.xml"
with open(file_path, 'r', encoding='utf-8') as f:
    lines = f.readlines()
        


# %% [code]
token='=&gt'
filter_list=[token in idx for idx in lines]
reactions_list=list(compress(lines, filter_list))

#reactions_list

# %% [code]


# %% [code]
token='H2O'
filter_list=[token in idx for idx in reactions_list]
reactions_list_H2O=list(compress(reactions_list, filter_list))

#reactions_list_H2O

# %% [code]


# %% [code]
fumarate + H2O =&gt; (S)-malate

# %% [code]
left_smiles_list=['C(=C/C(=O)[O-])\C(=O)[O-]','O']
right_smiles_list=['C([C@@H](C(=O)[O-])O)C(=O)[O-] ']

# %% [code]
left_smiles_list=['C1=CC=C(C=C1)C[C@@H](C(=O)O)N','O','OO']
right_smiles_list=['C1=CC=C(C=C1)CC(=O)C(=O)[O-]','N','OO']


# %% [code]
get_total_CH_number_from_list_of_smiles (left_smiles_list)

# %% [code]
get_total_CH_number_from_list_of_smiles (right_smiles_list)

# %% [code]


# %% [code]


# %% [code]


# %% [code]


# %% [code]


# %% [code]


# %% [code]


# %% [code]
sm=left_smiles_list[0]
mol = Chem.MolFromSmiles(sm)

# %% [code]
mol

# %% [code]
mol.GetNumAtoms()

# %% [code]
total_CH_num=0

for idx in range(mol.GetNumAtoms()):
    atom = mol.GetAtomWithIdx(idx)
    if (atom.GetSymbol()=='C'):
        CH_idx=atom.GetTotalNumHs()
        total_CH_num=total_CH_num+CH_idx
        print(CH_idx)

total_CH_num

# %% [code]
def get_total_CH_number_from_smiles(smiles='CCCCC'):

    mol = Chem.MolFromSmiles(smiles)

    total_CH_num=0
    
    for idx in range(mol.GetNumAtoms()):
        atom = mol.GetAtomWithIdx(idx)
        if (atom.GetSymbol()=='C'):
            CH_idx=atom.GetTotalNumHs()
            total_CH_num=total_CH_num+CH_idx
            print(CH_idx)
    
    return(total_CH_num)


# %% [code]
get_total_CH_number_from_smiles()

# %% [code]


# %% [code]


# %% [code]


# %% [code]


# %% [code]
smiles = 'CCOc1ccc(N)cc1' # Example: phenetidine

# 1. Create Mol object from SMILES
mol = Chem.MolFromSmiles(smiles)

# 2. Add implicit hydrogens (essential for accurate counts)
mol_with_H = Chem.AddHs(mol)

# 3. Count total atoms and heavy atoms
total_atoms = mol_with_H.GetNumAtoms()
heavy_atoms = mol_with_H.GetNumHeavyAtoms()

# 4. Calculate C-H hydrogens
num_ch_hydrogens = total_atoms - heavy_atoms

print(f"SMILES: {smiles}")
print(f"Total atoms (with H): {total_atoms}")
print(f"Heavy atoms (C, N, O, etc.): {heavy_atoms}")
print(f"Number of C-H (and N-H, O-H) hydrogens: {num_ch_hydrogens}")

# For just Carbon-bound Hydrogens (less direct, needs atom iteration):
# You might iterate and check atom properties if you need *only* C-H,
# but usually, total non-heavy atoms (like above) is sufficient for molecular 

# %% [code]
mol = Chem.MolFromSmiles('CCO') # Ethanol
atom = mol.GetAtomWithIdx(2) # The Oxygen atom (index 1)
print(atom.GetTotalNumHs()) # Prints 1 (the H attached to O)


# %% [code]
mol.GetNumAtoms()

# %% [code]
dir(atom)

# %% [code]
atom.GetSymbol()

# %% [code]


# %% [code]


# %% [code]


# %% [code]


# %% [code]


# %% [code]


# %% [code]


# %% [code]


# %% [code]


# %% [code]
len(lines)

# %% [code]
token='=&gt'

# %% [code]
token='=&gt'
filter_list=[token in idx for idx in lines]

# %% [code]


# %% [code]


# %% [code]
filter_list

# %% [code]
token='=&gt'
filter_list=[token in idx for idx in lines]
raw_files_names_list=list(compress(lines, filter_list))

#raw_files_names_list

# %% [code]
#raw_files_names_list

# %% [code]
len(raw_files_names_list)

# %% [code]


# %% [code]


# %% [code]


# %% [code]


# %% [code]


# %% [code]


# %% [code]


# %% [code]


# %% [code]


# %% [code]


# %% [code]


# %% [code]


# %% [code]


# %% [code]


# %% [code]


# %% [code]
import pybiopax

model = pybiopax.model_from_owl_file('molecular_interactions_test.owl')

# %% [code]


# %% [code]
import reactome2py.content as rc


# %% [code]
pathway_st_id = "R-HSA-70326"

pathway_details = rc.get_pathway_details(pathway_st_id)

# %% [code]


# %% [code]


# %% [code]


# %% [code]


# %% [code]


# %% [code]


# %% [code]


# %% [code]


# %% [code]


# %% [code]


# %% [code]


# %% [code]


# %% [code]


# %% [code]


# %% [code]


# %% [code]


# %% [code]


# %% [code]


# %% [code]


# %% [code]


# %% [code]


# %% [code]


# %% [code]


# %% [code]


# %% [code]


# %% [code]


# %% [code]


# %% [code]


# %% [code]


# %% [code]
#folder_name='export_to_excel_Raw data Lipid Gradient//Fedja Schoola collumn PLASMA POS_894.752'

folder_name='export_to_excel_Raw data Lipid Gradient//Fedja Schoola collumn PLASMA NEG_818.59125'
folder_name='export_to_excel_Raw data Direct infusion//Hemoglobin selected_952.99'
folder_name='export_to_excel_Raw data Metabolites gradient//Fedja feces neg_593.30798'

#folder_name='Fedja Schoola collumn PLASMA NEG'

file_name_suffix=folder_name.split('//')[1]

raw_files_names_list=os.listdir(folder_name)
#raw_files_names_list

# %% [code]
filter_list=['.xlsx' in idx for idx in raw_files_names_list]
raw_files_names_list=list(compress(raw_files_names_list, filter_list))

filter_list=['Exchange_time_data.xlsx' not in idx for idx in raw_files_names_list]
raw_files_names_list=list(compress(raw_files_names_list, filter_list))
raw_files_names_list

# %% [code]
experimental_year_list=[]
experimental_month_list=[]
experimental_day_list=[]
number_of_exchange_mean_list=[]
experimental_date_list=[]
number_of_exchange_mean_norm_list=[]

# %% [code]
for idx in range(len(raw_files_names_list)):
    raw_files_name= raw_files_names_list[idx]
    raw_files_df=pd.read_excel(folder_name+'//'+raw_files_name, index_col=0)
    
    if len(raw_files_df)>0:
        number_of_exchange_mean=sum(raw_files_df['N_d']*raw_files_df['i'])/sum(raw_files_df['i'])


        raw_files_name_split=raw_files_name.split('_')

        experimental_year=raw_files_name_split[0]
        experimental_month=raw_files_name_split[1]
        experimental_day=raw_files_name_split[2]

        experimental_date=datetime.datetime(int(experimental_year), int(experimental_month), int(experimental_day))

        experimental_year_list.append(experimental_year)
        experimental_month_list.append(experimental_month)
        experimental_day_list.append(experimental_day)

        experimental_date_list.append(experimental_date)

        number_of_exchange_mean_list.append(number_of_exchange_mean)


# %% [code]
number_of_exchange_mean_list_norm=[idx-number_of_exchange_mean_list[0] for idx in number_of_exchange_mean_list]

# %% [code]
out_df=pd.DataFrame({'year':experimental_year_list,'month':experimental_month_list,
              'day':experimental_day_list,'date':experimental_date_list, 'Ex_mean':number_of_exchange_mean_list,
                    'Ex_mean_norm':number_of_exchange_mean_list_norm})

# %% [code]
fig = plt.figure(figsize=(7, 7))
gs = fig.add_gridspec(1, 1, hspace=0.1, wspace=0.1,left=0.07,right=0.98,top=0.95,bottom=0.05)
(ax1) = gs.subplots() #sharex='col', sharey='row'
ax1.plot(out_df['date'],out_df['Ex_mean_norm'])

fig.savefig(folder_name + '//'+file_name_suffix+'_Exchange_time_data_Fig'+'.png')

# %% [code]
out_df.to_excel(folder_name + '//'+file_name_suffix+'_Exchange_time_data.xlsx')

# %% [code]


# %% [code]


# %% [code]


# %% [code]


# %% [code]


# %% [code]


# %% [code]
!!!!!! СТОП !!!!!!!!

# %% [code]
########################################################################
#
#
# Построить динамику сдвига центра изотопного распределения
#
#
########################################################################

# %% [code]
folder_name='Export_to_excel_Raw data Lipid Gradient//! Time Data'
folder_name='export_to_excel_Raw data Direct infusion//! Time Data'
folder_name='! Figures for paper//Blood//! Time Data//PC'

raw_files_names_list=os.listdir(folder_name)


# %% [code]
raw_files_names_list

# %% [code]
fig = plt.figure(figsize=(7, 7))
gs = fig.add_gridspec(1, 1, hspace=0.1, wspace=0.1,left=0.05,right=0.98,top=0.95,bottom=0.05)
(ax1) = gs.subplots() #sharex='col', sharey='row'

viridis_cmap = plt.get_cmap('viridis')


for idx in range(len(raw_files_names_list)):
    raw_files_name= raw_files_names_list[idx]
    raw_files_df=pd.read_excel(folder_name+'//'+raw_files_name, index_col=0)
    
    color_value = idx / len(raw_files_names_list)
    color = viridis_cmap(color_value)
    
    ax1.plot(raw_files_df['date'],raw_files_df['Ex_mean_norm'],label=raw_files_name.split('_')[1], color=color)
 

ax1.legend(loc="upper right")

# %% [code]


# %% [code]


# %% [code]


# %% [code]


# %% [code]


# %% [code]


# %% [code]


# %% [code]


# %% [code]
!!!!!!!!!!!! СТОП !!!!!!!!!!!!!!!!!!!

# %% [code]
########################################################################
#
#
# Построить динамику изотопного распределения
#
#
########################################################################

# %% [code]
folder_name='export_to_excel_Raw data Lipid Gradient'
folder_name='export_to_excel_Raw data Direct infusion'
folder_name='! Figures for paper//Blood'


subfolders_files_names_list=os.listdir(folder_name)

# %% [code]
filter_list=['!' not in idx for idx in subfolders_files_names_list]
subfolders_files_names_list=list(compress(subfolders_files_names_list, filter_list))


# %% [code]
subfolders_files_names_list

# %% [code]
#x_lim_list=[[],[],[],[]]

# %% [code]
all_raw_files_names_list=[]

for subfolders_files_name in  subfolders_files_names_list:
    raw_files_names_list=os.listdir(folder_name+'//'+subfolders_files_name)
    
    filter_list=['.xlsx' in idx for idx in raw_files_names_list]
    raw_files_names_list=list(compress(raw_files_names_list, filter_list))

    filter_list=['Exchange_time_data.xlsx' not in idx for idx in raw_files_names_list]
    raw_files_names_list=list(compress(raw_files_names_list, filter_list))
    raw_files_names_list
    
    all_raw_files_names_list.append(raw_files_names_list)

# %% [code]
fig = plt.figure(figsize=(10, 7))
outer_grid = fig.add_gridspec(1, len(all_raw_files_names_list), hspace=0.0, wspace=0.0,left=0.03,right=0.98,top=0.95,bottom=0.02)


# %% [code]
for idx_folder in range(len(all_raw_files_names_list)):
    
    raw_files_names_list=all_raw_files_names_list[idx_folder]
    
    inner_grid = outer_grid[idx_folder].subgridspec(len(raw_files_names_list), 1, wspace=0.0, hspace=0.0)
    
    for idx_raw_files_name in range(len(raw_files_names_list)):
        ax_p=fig.add_subplot(inner_grid[idx_raw_files_name])
        
        #current_mz=float(subfolders_files_names_list[idx_folder].split('_')[1])
        current_mz_and_name=subfolders_files_names_list[idx_folder].split('_',1)[1]
        
        current_mz=float(current_mz_and_name.split(' ',1)[0])
        current_name=current_mz_and_name.split(' ',1)[1]
        
        current_file_name=folder_name+'//'+subfolders_files_names_list[idx_folder]+'//'+raw_files_names_list[idx_raw_files_name]
        raw_files_df=pd.read_excel(current_file_name, index_col=0)
        #print(max(raw_files_df['m']))
        
        ax_p.stem(raw_files_df['m'], raw_files_df['i'],markerfmt=' ', basefmt=" ")
        
        ax_p.tick_params(axis='y', which='both', left=False, right=False)
        ax_p.set_yticklabels([])
        
        if (idx_raw_files_name!=(len(raw_files_names_list)-1)):
            ax_p.set_xticklabels([])
            ax_p.tick_params(axis='x', which='both', left=False, right=False)
        
        ax_p.set_xlim((current_mz-4),(current_mz+15))
        
        
        if (idx_raw_files_name==0):
            ax_p.set_title(str(current_mz)+'\n'+current_name, fontsize=8, rotation=45)
            
        if (idx_folder==0):
            rf_split=raw_files_names_list[idx_raw_files_name].split('_')
            y_label=rf_split[0]+'.'+rf_split[1]+'.'+rf_split[2]
            ax_p.set_ylabel(y_label, rotation=45, fontsize=7,)


        
        idx_raw_files_name
   

# %% [code]
display(fig)

# %% [code]
!!!!!!!!!!!! СТОП !!!!!!!!!!!!!!!!!!!

# %% [code]


# %% [code]


# %% [code]


# %% [code]


# %% [code]


# %% [code]
rf_split=raw_files_names_list[idx_raw_files_name].split('_')
y_label=rf_split[0]+'.'+rf_split[1]+'.'+rf_split[2]

# %% [code]


# %% [code]
current_mz=float(subfolders_files_names_list[idx_folder].split('_')[1].split(' ')[0])

# %% [code]
current_mz

# %% [code]
subfolders_files_names_list[idx_folder].split('_',1)

# %% [code]


# %% [code]


# %% [code]


# %% [code]


# %% [code]


# %% [code]


# %% [code]


# %% [code]


# %% [code]


# %% [code]


# %% [code]


# %% [code]


# %% [code]
number_of_exchange_mean_list_norm

# %% [code]
out_df

# %% [code]
len(number_of_exchange_mean_list_norm)

# %% [code]
[idx-number_of_exchange_mean_list[0] for idx in number_of_exchange_mean_list]

# %% [code]
a=pd.read_excel(folder_name+'//'+raw_files_names_list[0], index_col=0)

# %% [code]
sum(a['N_d']*a['i'])/sum(a['i'])

# %% [code]
raw_files_names_list

# %% [code]
a

# %% [code]
len(raw_files_df)

# %% [code]


# %% [code]


# %% [code]


# %% [code]
import matplotlib.pyplot as plt
fig, axes = plt.subplots(nrows=2, num="some nice window title")
plt.ion()  # to make plot non-blocking, i.e. if multiple plots are launched
fig.show()


# %% [code]
import matplotlib.pyplot as plt
import numpy as np
from matplotlib import cm

# Sample data
x = np.linspace(0, 10, 100)
y = np.sin(x)

# Get the 'viridis' colormap
viridis_cmap = cm.get_cmap('viridis')

# Create a figure and an axes object
fig, ax = plt.subplots()

# Plot the data, coloring by index
# For demonstration, we'll plot individual points or segments with colors based on their index
for i in range(len(x) - 1):
    # Normalize the index to the range [0, 1] for colormap input
    color_value = i / (len(x) - 1)
    color = viridis_cmap(color_value)
    
    # Plot a small segment or point
    ax.plot(x[i:i+2], y[i:i+2], color=color)

ax.set_title("Plot with Viridis Colormap by Index")
ax.set_xlabel("X-axis")
ax.set_ylabel("Y-axis")
plt.show()

# %% [code]
import matplotlib.pyplot as plt
import numpy as np

%matplotlib qt5

a = np.arange(0,10,1)
b = np.arange(0,20,2)
c = np.arange(0,5,.5)
d = np.arange(-1,9,1)

lined = {}

for var1, var2 in [(a,b), (c,d)]:
    fig, ax = plt.subplots()
    line1, = ax.plot(var1, label="l1")
    line2, = ax.plot(var2, label="l2")
    leg = fig.legend([line1, line2], ["l1", "l2"])
    legl1, legl2 = leg.get_lines()
    legl1.set_picker(5)
    lined[legl1] = line1
    legl2.set_picker(5)
    lined[legl2] = line2

    def onpick(event, figu=fig):
        legl = event.artist
        origl = lined[legl]
        vis = not origl.get_visible()
        origl.set_visible(vis)
        if vis:
            legl.set_alpha(1.0)
        else:
            legl.set_alpha(0.2)
        figu.canvas.draw()

    fig.canvas.mpl_connect('pick_event', onpick)  # no need for a lambda
plt.show()

# %% [code]


# %% [code]


# %% [code]


# %% [code]


# %% [code]


# %% [code]


# %% [code]


# %% [code]


# %% [code]


# %% [code]


# %% [code]


# %% [code]


# %% [code]


# %% [code]


# %% [code]


# %% [code]


# %% [code]
import pydot
from PIL import Image
import tempfile
import os

# 1. Generate an image in memory (using Pillow)
img_size = (100, 100)
img = Image.new('RGB', img_size, color = 'red')

# 2. Save the image to a temporary file
# Use NamedTemporaryFile to get a persistent path that Graphviz can access
with tempfile.NamedTemporaryFile(suffix=".png", delete=False) as temp_file:
    temp_filename = temp_file.name
    img.save(temp_filename, format="PNG")

# 3. Create a pydot graph and node, referencing the temporary file path
graph = pydot.Dot("my_graph", graph_type="digraph")

node = pydot.Node("Node with Image", 
                  shape="box", 
                  image=temp_filename, 
                  label="", # Set label to empty string to only show the image
                  style="filled",
                  fillcolor="lightblue")

graph.add_node(node)

# Add another standard node for context
node2 = pydot.Node("Another Node")
graph.add_node(node2)
graph.add_edge(pydot.Edge(node, node2))

# 4. Render the final graph to an output file
output_graph_filename = "graph_with_image.png"
graph.write_png(output_graph_filename)
print(f"Graph generated and saved to {output_graph_filename}")

# 5. Optional: Clean up the temporary image file
os.remove(temp_filename)
print(f"Temporary image file {temp_filename} removed.")

# %% [code]


# %% [code]


# %% [code]
import pydot
from PIL import Image
import tempfile
import os

# 1. Generate an image in memory (using Pillow)
img_size = (100, 100)
img = Image.new('RGB', img_size, color = 'red')

# 2. Save the image to a temporary file
# Use NamedTemporaryFile to get a persistent path that Graphviz can access
with tempfile.NamedTemporaryFile(suffix=".png", delete=False) as temp_file:
    temp_filename = temp_file.name
    img.save(temp_filename, format="PNG")

with tempfile.NamedTemporaryFile(suffix=".png", delete=False) as temp_file:
    temp_filename_1 = temp_file.name
    img_mol.save(temp_filename_1, format="PNG")

    
# 3. Create a pydot graph and node, referencing the temporary file path
graph = pydot.Dot("my_graph", graph_type="digraph")

node = pydot.Node("Node with Image", 
                  shape="box", 
                  image=temp_filename, 
                  label="", # Set label to empty string to only show the image
                  style="filled",
                  fillcolor="lightblue")

graph.add_node(node)

# Add another standard node for context
node2 = pydot.Node("Another Node")
graph.add_node(node2)

graph.get_nodes()[1].set_image(temp_filename_1)

graph.add_edge(pydot.Edge(node, node2))

# 4. Render the final graph to an output file
output_graph_filename = "graph_with_image.png"
graph.write_png(output_graph_filename)
print(f"Graph generated and saved to {output_graph_filename}")

# 5. Optional: Clean up the temporary image file
os.remove(temp_filename)
print(f"Temporary image file {temp_filename} removed.")

# %% [code]
graph.get_nodes()[0].get_image()

# %% [code]
graph.get_nodes()[1].set_image(temp_filename)

# %% [code]
# 4. Render the final graph to an output file
output_graph_filename = "graph_with_image.png"
graph.write_png(output_graph_filename)
print(f"Graph generated and saved to {output_graph_filename}")

# 5. Optional: Clean up the temporary image file
os.remove(temp_filename)
print(f"Temporary image file {temp_filename} removed.")

# %% [code]
graph.get_nodes()[0].get_name()

# %% [code]
smiles_string = "O=C(C)Oc1ccccc1C(=O)O"
mol = Chem.MolFromSmiles(smiles_string)


# %% [code]
from rdkit.Chem.Draw import MolToImage

img_mol = MolToImage(mol, size=(400, 400))

# Save the PIL Image to a file
img_mol.save("aspirin_pil_method.png")

# %% [code]
mol = Chem.MolFromSmiles(smiles_string)
img_mol = MolToImage(mol, size=(400, 400))

# %% [code]


# %% [code]
from rdkit.Chem import rdChemReactions
# adapted example from the SI for: http://pubs.acs.org/doi/abs/10.1021/ci200379p
sma = '[Br,I;$(*c1ccccc1)]-[c:1]:[c:2]-[OH1:3].[CH1:5]#[C;$(C-[#6]):4]>>[c:1]1:[c:2]-[O:3]-[C:4]=[C:5]-1'
rxn = rdChemReactions.ReactionFromSmarts(sma)
rxn

# %% [code]
r1 = Chem.MolFromSmiles('c1cc(I)c(O)cc1')
r2 = Chem.MolFromSmiles('C1CCC1C#C')
Draw.MolsToGridImage([r1,r2],molsPerRow=2)

# %% [code]
reactants = (r1,r2)

ps = rxn.RunReactants(reactants)
ps[0][0]

# %% [code]


# %% [code]


# %% [code]


# %% [code]
