# Supplementary material for: Turnover Rate of Lipids, Metabolites and Proteins Revealed by 156-Day-Long D2O Administration in a Guinea Pig
Source: Int J Mol Sci. 2026 Feb 18;27(4):1944. doi: 10.3390/ijms27041944 (PMC12941004; doi:10.3390/ijms27041944)
Supplement: Supplementary file 1 [file ijms-27-01944-s001.zip › Supporting python code/Spectrum viewer like Xcalibur LC_FullMS_Nzoom_Fragmentation_Fn_Exp_CLEAN v1.ipynb]

# %% [code]
#%matplotlib qt5

# %% [code]
import pathlib
import itertools
import time

import gc

import matplotlib
import matplotlib.pyplot as plt
from matplotlib.widgets import Button, Slider

import fisher_py
from fisher_py import RawFile
from fisher_py.data.business import TraceType
import os
import re
from itertools import compress
from numpy import trapz
import pandas as pd
#import mplcursors
from sklearn.metrics import r2_score
import math

from copy import deepcopy

#from molmass import Formula as molmassFormula

from fisher_py.raw_file_reader import RawFileReaderAdapter
from fisher_py.data import ToleranceUnits, Device
from fisher_py.data import ToleranceUnits, FtAverageOptions, Device

import textalloc as ta

from scipy.signal import find_peaks
import numpy as np
import matplotlib.cm as cm

import matplotlib.colors as mcolors
from matplotlib.widgets import TextBox


# %% [code]
####################################
#
# This function annotate top N peaks in stem plot
#
####################################


def text_annotate_top_n(ax1,scan_idx_df_zoom,top_number_to_annotate=10,textsize=8, difference=False, precursor_mass=100,absolute=True):

    if (absolute==True):
        scan_idx_df_zoom['i_abs']=abs(scan_idx_df_zoom['i'])
        scan_idx_df_zoom_top_n = scan_idx_df_zoom.sort_values('i_abs',ascending = False).head(top_number_to_annotate)
    else:
        scan_idx_df_zoom_top_n = scan_idx_df_zoom.sort_values('i',ascending = False).head(top_number_to_annotate)
    if (difference==False) :
        
        ta.allocate(ax1,list(scan_idx_df_zoom_top_n['m']),list(scan_idx_df_zoom_top_n['i']),
            [str(round(idx,5)) for idx in scan_idx_df_zoom_top_n['m']],
            x_scatter=list(scan_idx_df_zoom_top_n['m']), y_scatter=list(scan_idx_df_zoom_top_n['i']),
            textsize=textsize,draw_all=False,
            linewidth=0.2)

    if (difference==True) :
        scan_idx_df_zoom_top_n = scan_idx_df_zoom.sort_values('i',ascending = False).head(top_number_to_annotate)
        ta.allocate(ax1,list(scan_idx_df_zoom_top_n['m']),list(scan_idx_df_zoom_top_n['i']),
            [str(round(idx-precursor_mass,5)) for idx in scan_idx_df_zoom_top_n['m']],
            x_scatter=list(scan_idx_df_zoom_top_n['m']), y_scatter=list(scan_idx_df_zoom_top_n['i']),
            textsize=textsize,draw_all=False,
            linewidth=0.2)
        
        

# %% [code]
####################################
#
# This function find in the spectrum represented as data.frame peaks with corresponding mass and returns them
#
####################################

def get_peaks_with_masses_equal_to_mass_to_search (mass_to_search=840.57,mass_to_search_tollerance=0.02,selected_scan_df=pd.DataFrame({'m':[840.57495, 841.57922, 842.5866, 843.59155, 844.59936, 820.5982,],'i':[6227370.125, 5836447.921875, 3363588.375, 2132450.25, 1576654.515625, 1198505.234375],'r':[1, 0.93, 0.54, 0.34, 0.25, 0.19]})) :

    selected_scan_df['mass_difference_with_mass_to_search']=selected_scan_df['m']-mass_to_search
    selected_scan_df_selected_based_on_mass_tollerance=selected_scan_df[abs(selected_scan_df['mass_difference_with_mass_to_search'])<mass_to_search_tollerance]
    
    return(selected_scan_df_selected_based_on_mass_tollerance)

# %% [code]
def get_EIC_for_single_mz (raw_file='',ms1_data='',fragment_mass=500,mass_to_search_tollerance=0.001):
    
    #print(fragment_mass)
    fragment_mass_rt_list=[]
    fragment_mass_i_list=[]
    fragment_mass_sn_list=[]

    found_peaks=''

    for ms1_data_scan_number_idx in range(len(ms1_data)):

        ms1_data_scan_number=int(ms1_data.iloc[ms1_data_scan_number_idx]['sn'])
        ms1_data_rt=ms1_data.iloc[ms1_data_scan_number_idx]['rt']

        selected_scan=raw_file.get_scan_from_scan_number(ms1_data_scan_number)
        selected_scan_df=pd.DataFrame({'m':selected_scan[0],'i':selected_scan[1],'r':selected_scan[1]/max(selected_scan[1])})

        found_peaks=get_peaks_with_masses_equal_to_mass_to_search (mass_to_search=fragment_mass,mass_to_search_tollerance=mass_to_search_tollerance,selected_scan_df=selected_scan_df)

        if (len(found_peaks)>0) :
            fragment_mass_rt_list.append(ms1_data_rt)
            fragment_mass_i_list.append(sum(found_peaks['i']))
            fragment_mass_sn_list.append(ms1_data_scan_number)

    peaks, _ = find_peaks(fragment_mass_i_list, distance=5)
    peaks_rt=[fragment_mass_rt_list[i] for i in peaks]
    peaks_i=[fragment_mass_i_list[i] for i in peaks]
    
    #print([fragment_mass_rt_list,fragment_mass_i_list,fragment_mass_sn_list,peaks_rt,peaks_i])
    
    return([fragment_mass_rt_list,fragment_mass_i_list,fragment_mass_sn_list,peaks_rt,peaks_i])


# %% [code]
def get_ms_1_and_ms_2_and_as_all_data_from_raw_file (raw_file, Target_rt_min=-1, Target_rt_max=-1, Target_mz=-1, Target_mz_err=1):
  
    ms1_data=pd.DataFrame({'sn':list(raw_file._ms1_scan_numbers)})
    ms1_data['rt']=[raw_file._retention_times[idx-1] for idx in ms1_data['sn']]
    
    ms2_scan_numbers,ms2_scan_masses=raw_file._get_ms2_scan_numbers_and_masses_()
    ms2_data=pd.DataFrame({'sn':ms2_scan_numbers,'m':ms2_scan_masses,'rt':[raw_file._retention_times[idx-1] for idx in ms2_scan_numbers]})

    ms_all=pd.DataFrame({'rt':raw_file._retention_times,'sn':raw_file._scan_numbers})

    #fragment_mass=mass_to_search_list[0]
    if (Target_mz>0):
        ms2_data=ms2_data[abs(ms2_data['m']-Target_mz)<Target_mz_err]

    if ((Target_rt_min>0) & (Target_rt_max>0)):
        ms1_data=ms1_data[(ms1_data['rt']>Target_rt_min/rt_zoom_parameter) & (ms1_data['rt']<rt_zoom_parameter*Target_rt_max)]
        ms2_data=ms2_data[(ms2_data['rt']>Target_rt_min/rt_zoom_parameter) & (ms2_data['rt']<rt_zoom_parameter*Target_rt_max)]
        ms_all=ms_all[(ms_all['rt']>Target_rt_min/rt_zoom_parameter) & (ms_all['rt']<rt_zoom_parameter*Target_rt_max)]

    raw_file_creation_date=raw_file._raw_file_access.file_header.modified_date.strftime("%Y-%m-%d-%H-%M-%S") #("%m/%d/%Y, %H:%M:%S")

    return ([ms1_data, ms2_data, ms_all, raw_file_creation_date])

# %% [code]
def get_scan_number_from_retention_time (raw_file, rt=1,level=''):
    
    if level=='':
        idx=np.argmin(np.abs(np.array(raw_file._retention_times) - rt))
        return(int(raw_file._scan_numbers[idx]))
    if level=='MS1':
        rt_list=[raw_file._retention_times[idx-1] for idx in raw_file._ms1_scan_numbers]
        idx=np.argmin(np.abs(np.array(rt_list) - rt))
        return(int(raw_file._ms1_scan_numbers[idx]))
    if level=='MS2':
        rt_list=[raw_file._retention_times[idx-1] for idx in raw_file._get_ms2_scan_numbers_and_masses_()[0]]
        idx=np.argmin(np.abs(np.array(rt_list) - rt))
        return(int(raw_file._get_ms2_scan_numbers_and_masses_()[0][idx]))
        


# %% [code]
def get_scan_number_idx_from_retention_time (raw_file, rt=1,level=''):
    
    if level=='':
        idx=np.argmin(np.abs(np.array(raw_file._retention_times) - rt))
        return(idx)
    if level=='MS1':
        rt_list=[raw_file._retention_times[idx-1] for idx in raw_file._ms1_scan_numbers]
        idx=np.argmin(np.abs(np.array(rt_list) - rt))
    if level=='MS2':
        rt_list=[raw_file._retention_times[idx-1] for idx in raw_file._get_ms2_scan_numbers_and_masses_()[0]]
        idx=np.argmin(np.abs(np.array(rt_list) - rt))
        
    return(idx)

# %% [code]
def get_scan_number_from_get_scan_number_idx (raw_file, idx=1,level=''):
    
    if level=='':
        return(int(raw_file._scan_numbers[idx]))
    if level=='MS1':
        return(int(raw_file._ms1_scan_numbers[idx]))
    if level=='MS2':
        return(int(raw_file._get_ms2_scan_numbers_and_masses_()[0][idx]))
        

# %% [code]
def get_raw_file_df_from_raw_file (raw_file,sn=1,x_min=-1,x_max=-1):

    raw_file_spectrum=raw_file.get_scan_from_scan_number(sn)
    raw_file_spectrum_df=pd.DataFrame({'m':raw_file_spectrum[0],'i':raw_file_spectrum[1],'r':raw_file_spectrum[1]/max(raw_file_spectrum[1])})
    raw_file_spectrum_description=raw_file_spectrum[3]

    if ((x_min>0) & (x_max>0)):
        raw_file_spectrum_df=raw_file_spectrum_df[(raw_file_spectrum_df['m']>x_min) & (raw_file_spectrum_df['m']<x_max)]
    return ([raw_file_spectrum_df,raw_file_spectrum_description])

# %% [code]
def get_rt_from_scan_number (raw_file, sn=1):
    rt=raw_file._retention_times[sn-1]
    return (rt)

# %% [code]
def onclick(event):
    
    global index_in_LC_ax_list
    global Scpectrum_region_list
    global Scpectrum_region_list_start
    global spectrum_x_min
    global spectrum_x_max
    global sn_idx_idx
    global sn_idx
    
    global pick_semaphore
    
    print ('onclick event!!!!!!!')
    
    if pick_semaphore == True:
        pick_semaphore=False
    else:
        
        if event.inaxes in Spectrum_ax_list:
            print("Spec")
            print(Spectrum_ax_list.index(event.inaxes))


            # Именно в этом порядке!!! Сначала x_max, потом x_min
            if ((spectrum_x_min!=0) & (spectrum_x_max==0)):
                spectrum_x_max=event.xdata

            elif ((spectrum_x_min==0) & (spectrum_x_max==0)):
                spectrum_x_min=event.xdata


            if ((spectrum_x_min!=0) & (spectrum_x_max!=0) & (spectrum_x_min!=spectrum_x_max)):

                print("spectrum_x_min = "+str(spectrum_x_min)+', x max = '+str(spectrum_x_max))

                index_in_Spectrum_ax_list=Spectrum_ax_list.index(event.inaxes)


                Scpectrum_region_list[index_in_Spectrum_ax_list][0]=spectrum_x_min
                Scpectrum_region_list[index_in_Spectrum_ax_list][1]=spectrum_x_max

                #global index_in_LC_ax_list
                raw_file_after_click=raw_files_list[index_in_LC_ax_list]

                redraw_figures (raw_file_after_click=raw_file_after_click, index_in_LC_ax_list=index_in_LC_ax_list, sn_idx=sn_idx, Spectrum_ax_list=Spectrum_ax_list,
                            LC_ax_list=LC_ax_list, EIC_out_res_list=EIC_out_res_list,
                               x_min=x_min,x_max=x_max, fig=fig)


                spectrum_x_min=0
                spectrum_x_max=0

                print("spectrum_x_min = "+str(spectrum_x_min)+', x max = '+str(spectrum_x_max), 'index_in_Spectrum_ax_list = '
                      +str(index_in_Spectrum_ax_list)+', sn_idx = '+str(sn_idx))
            if ((spectrum_x_min!=0) & (spectrum_x_max!=0) & (spectrum_x_min==spectrum_x_max)):
                index_in_Spectrum_ax_list=Spectrum_ax_list.index(event.inaxes)


                Scpectrum_region_list[index_in_Spectrum_ax_list][0]=Scpectrum_region_list_start[index_in_Spectrum_ax_list][0]
                Scpectrum_region_list[index_in_Spectrum_ax_list][1]=Scpectrum_region_list_start[index_in_Spectrum_ax_list][1]

                print(Scpectrum_region_list)
                print(Scpectrum_region_list_start)

                raw_file_after_click=raw_files_list[index_in_LC_ax_list]

                redraw_figures (raw_file_after_click=raw_file_after_click, index_in_LC_ax_list=index_in_LC_ax_list, sn_idx=sn_idx, Spectrum_ax_list=Spectrum_ax_list,
                            LC_ax_list=LC_ax_list, EIC_out_res_list=EIC_out_res_list,
                               x_min=x_min,x_max=x_max, fig=fig)


                spectrum_x_min=0
                spectrum_x_max=0

        if event.inaxes in LC_ax_list:
            print("Chromo")
            print(LC_ax_list.index(event.inaxes))
            global x_click
            x_click=event.xdata
            print(x_click)

            #global index_in_LC_ax_list
            index_in_LC_ax_list=LC_ax_list.index(event.inaxes)

            raw_file_after_click=raw_files_list[index_in_LC_ax_list]
            sn_idx=get_scan_number_from_retention_time (raw_file_after_click, rt=x_click, level='MS1')


            sn_idx_idx=get_scan_number_idx_from_retention_time (raw_file_after_click, rt=x_click, level='MS1')

            sn_idx=get_scan_number_from_get_scan_number_idx (raw_file_after_click, idx=sn_idx_idx,level='MS1')

            #rt_idx=get_rt_from_scan_number (raw_file, sn=sn_idx)


            redraw_figures (raw_file_after_click=raw_file_after_click, index_in_LC_ax_list=index_in_LC_ax_list, sn_idx=sn_idx, Spectrum_ax_list=Spectrum_ax_list,
                            LC_ax_list=LC_ax_list, EIC_out_res_list=EIC_out_res_list,
                               x_min=x_min,x_max=x_max, fig=fig)


        global ev
        ev=event
    


# %% [code]
def redraw_figures (raw_file_after_click='', index_in_LC_ax_list='',sn_idx='',Spectrum_ax_list='', LC_ax_list='', EIC_out_res_list='',
                   x_min='',x_max='', fig=''):
    
    start = time.time()
    
    print(sn_idx)

    rt_idx=get_rt_from_scan_number (raw_file_after_click, sn=sn_idx)
    
    print(raw_files_names_list[index_in_LC_ax_list])
    
#################################################################    
    for spectrum_range_idx in range(len(Scpectrum_region_list)):
    
        spectrum_range=Scpectrum_region_list[spectrum_range_idx]
        x_min=spectrum_range[0]
        x_max=spectrum_range[1]

        raw_file_spectrum_after_click_df=get_raw_file_df_from_raw_file (raw_file_after_click,sn=sn_idx,x_min=x_min,x_max=x_max)[0]

        #Spectrum_ax_list[index_in_LC_ax_list][1].set_xdata(raw_file_spectrum_after_click_df['m'])
        #Spectrum_ax_list[index_in_LC_ax_list][1].set_ydata(raw_file_spectrum_after_click_df['i'])

        Spectrum_ax_list[spectrum_range_idx].cla()
        Spectrum_ax_list[spectrum_range_idx].stem(raw_file_spectrum_after_click_df['m'], raw_file_spectrum_after_click_df['i'],markerfmt=' ')

        Spectrum_ax_list[spectrum_range_idx].set_xlim(x_min,x_max)
        Spectrum_ax_list[spectrum_range_idx].relim()

        add_plot_using_mask_file (ax=Spectrum_ax_list[spectrum_range_idx],sn_idx=sn_idx,mask_file=mask_file,raw_file_spectrum_after_click_df=raw_file_spectrum_after_click_df)
        add_fragmentation_info_to_plot (ax=Spectrum_ax_list[spectrum_range_idx], ms2_data=ms2_data, sn_idx=sn_idx)

        # Annotate
        text_annotate_top_n(Spectrum_ax_list[spectrum_range_idx],raw_file_spectrum_after_click_df,top_number_to_annotate=10,textsize=8)

    # Plot verticle line in LC_ax_list
    LC_ax_list[index_in_LC_ax_list].cla()
    EIC_out_res=EIC_out_res_list[index_in_LC_ax_list]
    LC_ax_list[index_in_LC_ax_list].plot(EIC_out_res[0], EIC_out_res[1])
    LC_ax_list[index_in_LC_ax_list].set_xlim(Target_rt_min,Target_rt_max)
    
    LC_ax_list[index_in_LC_ax_list].axvline(x=rt_idx, color='r')
    LC_ax_list[index_in_LC_ax_list].set_title(str(sn_idx)+','+str(round(rt_idx,2))+'\n'+str(raw_files_names_list[index_in_LC_ax_list]),color='r', x=0.1,y=0.6, fontsize=7)
    LC_ax_list[index_in_LC_ax_list].text(0.1,0.5,raw_files_names_list[index_in_LC_ax_list],color='r', fontsize=7)
    
    peaks, _ = find_peaks(EIC_out_res[1], distance=5)
    peaks_rt=[EIC_out_res[0][i] for i in peaks]
    peaks_i=[EIC_out_res[1][i] for i in peaks]
    text_annotate_top_n(LC_ax_list[index_in_LC_ax_list],pd.DataFrame({'m':peaks_rt,'i':peaks_i}),top_number_to_annotate=LC_number_to_annotate,textsize=8)

    
    raw_file_spectrum_after_click_df=get_raw_file_df_from_raw_file (raw_file_after_click,sn=sn_idx,x_min=Scpectrum_region_list_start[0][0],x_max=Scpectrum_region_list_start[-1][1])[0]
    Full_spectrum_ax_list[0].cla()
    Full_spectrum_ax_list[0].stem(raw_file_spectrum_after_click_df['m'], raw_file_spectrum_after_click_df['i'],markerfmt=' ')
    Full_spectrum_ax_list[0].set_xlim(Scpectrum_region_list_start[0][0],Scpectrum_region_list_start[-1][1])
    ###########
    add_plot_using_mask_file (ax=Full_spectrum_ax_list[0],sn_idx=sn_idx,mask_file=mask_file,raw_file_spectrum_after_click_df=raw_file_spectrum_after_click_df)
    add_fragmentation_info_to_plot (ax=Full_spectrum_ax_list[0], ms2_data=ms2_data, sn_idx=sn_idx)
    #if (check_sn_idx_in_mask_file(sn_idx=sn_idx, mask_file=mask_file)):
    #    print ('!!!!!!!!!!!!!!!')
    #    
    #    raw_file_spectrum_after_click_df=add_hex_color_to_raw_file(add_mask_information_to_raw_file_df
    #                              (raw_file_df=raw_file_spectrum_after_click_df,sn_idx=sn_idx, mask_file=mask_file))      
    #    
    #    for color_unique_idx in range(len(np.unique(raw_file_spectrum_after_click_df['color']))):
    #        color_unique=np.unique(raw_file_spectrum_after_click_df['color'])[color_unique_idx]
    #        raw_file_spectrum_after_click_df_unique_color=raw_file_spectrum_after_click_df[raw_file_spectrum_after_click_df['color']==color_unique]
    #        Full_spectrum_ax_list[0].stem(raw_file_spectrum_after_click_df_unique_color['m'], 
    #                                      raw_file_spectrum_after_click_df_unique_color['i'],color_unique,markerfmt=' ')
    #
    ###########
    text_annotate_top_n(Full_spectrum_ax_list[0],raw_file_spectrum_after_click_df,top_number_to_annotate=10,textsize=8)

    
    fig.canvas.draw_idle() # Redraw the figure

    end = time.time()
    print ('Redraw time')
    print((end - start)*1000)

# %% [code]
def on_press(event):
    #if event.inaxes in Spectrum_ax_list:
    #    print("Spec")
    #    print(Spectrum_ax_list.index(event.inaxes))
    #if event.inaxes in LC_ax_list:
    #print("Chromo")
    #print(LC_ax_list.index(event.inaxes))

    global index_in_LC_ax_list
    global x_click
    global sn_idx_idx
    global sn_idx

    raw_file_after_click=raw_files_list[index_in_LC_ax_list]
    
    
    #raw_file_after_click=raw_files_list[index_in_LC_ax_list]
    #get_scan_number_idx_from_retention_time (raw_file=raw_file_after_click, rt=1,level='')
    
    if event.key == 'left':
        print("Left arrow key pressed!")
        # Add your desired action for left arrow key
        sn_idx_idx=sn_idx_idx-1
    elif event.key == 'right':
        print("Right arrow key pressed!")
        # Add your desired action for right arrow key
        sn_idx_idx=sn_idx_idx+1

    sn_idx=get_scan_number_from_get_scan_number_idx (raw_file_after_click, idx=sn_idx_idx,level='MS1')

    #rt_idx=get_rt_from_scan_number (raw_file, sn=sn_idx)
    
    
    redraw_figures (raw_file_after_click=raw_file_after_click, index_in_LC_ax_list=index_in_LC_ax_list, sn_idx=sn_idx, Spectrum_ax_list=Spectrum_ax_list,
                    LC_ax_list=LC_ax_list, EIC_out_res_list=EIC_out_res_list,
                       x_min=x_min,x_max=x_max, fig=fig)


# %% [code]
def check_sn_idx_in_mask_file(mask_file='',sn_idx=0):
    
    checked=False
    
    for mask_file_row_idx in range(len(mask_file)):
        print (mask_file_row_idx)
        mask_file_row_idx_row=mask_file.iloc[mask_file_row_idx]
        
        if (str(sn_idx) in mask_file_row_idx_row['sn']):
            checked=True
            
    return (checked)

# %% [code]
def add_hex_color_to_raw_file(raw_file_df):
    raw_file_df['color']=''
    raw_file_text_unique=np.unique(raw_file_df['ID'])
    hex_color_list=get_list_of_hex_colors(vmin=0, vmax=len(raw_file_text_unique),id_list=raw_file_text_unique)
    for text_idx in range(len(raw_file_text_unique)):
        
        raw_file_df.loc[raw_file_df['ID']==raw_file_text_unique[text_idx],'color']=hex_color_list[text_idx]
        
    raw_file_df.loc[raw_file_df['ID']==0,'color']='C0'#'b'
    return(raw_file_df)

# %% [code]
def get_list_of_hex_colors (vmin=0, vmax=5,id_list=[]):
    colormap = cm.viridis
    normalize = mcolors.Normalize(vmin=vmin, vmax=vmax)
    colors = colormap(normalize(id_list))
    hex_color= [mcolors.to_hex(col) for col in colors]
    return(hex_color)

# %% [code]
def add_mask_information_to_raw_file_df (raw_file_df='',mask_file='',sn_idx=0, error=0.01):
    raw_file_df['ID']=0
    for mask_file_row_idx in range(len(mask_file)):
        print (mask_file_row_idx)
        mask_file_row_idx_row=mask_file.iloc[mask_file_row_idx]
        
        if (str(sn_idx) in mask_file_row_idx_row['sn']):
            print(sn_idx)
            for mz_str in mask_file_row_idx_row['mz'].split(','):
                mz_float=float(mz_str)
                raw_file_df.loc[abs(raw_file_df['m']-mz_float)<error,'ID']=mask_file_row_idx_row['ID']
    return(raw_file_df)

# %% [code]
def add_plot_using_mask_file (ax='',sn_idx='',mask_file='',raw_file_spectrum_after_click_df=''):

    ###########|
    if (check_sn_idx_in_mask_file(sn_idx=sn_idx, mask_file=mask_file)):
        print ('!!!!!!!!!!!!!!!')
        
        raw_file_spectrum_after_click_df=add_hex_color_to_raw_file(add_mask_information_to_raw_file_df
                                  (raw_file_df=raw_file_spectrum_after_click_df,sn_idx=sn_idx, mask_file=mask_file))
        add_text_info_to_raw_file (raw_file=raw_file_spectrum_after_click_df,mask_file=mask_file)
        
        for color_unique_idx in range(len(np.unique(raw_file_spectrum_after_click_df['color']))):
            color_unique=np.unique(raw_file_spectrum_after_click_df['color'])[color_unique_idx]
            raw_file_spectrum_after_click_df_unique_color=raw_file_spectrum_after_click_df[raw_file_spectrum_after_click_df['color']==color_unique]
            ax.stem(raw_file_spectrum_after_click_df_unique_color['m'], 
                                          raw_file_spectrum_after_click_df_unique_color['i'],color_unique,markerfmt=' ')
        
        for text_unique_idx in np.unique(raw_file_spectrum_after_click_df['text'].astype(str)):
            if text_unique_idx!='':
                raw_file_spectrum_after_click_df_text_unique=raw_file_spectrum_after_click_df[raw_file_spectrum_after_click_df['text']==text_unique_idx]
                
                print("raw_file_spectrum_after_click_df_text_unique")
                display(raw_file_spectrum_after_click_df_text_unique)
                ax.text(raw_file_spectrum_after_click_df_text_unique['m'],raw_file_spectrum_after_click_df_text_unique['i'],
                        list(raw_file_spectrum_after_click_df_text_unique['text']))
    ###########

# %% [code]
def add_text_info_to_raw_file (raw_file='',mask_file=''):
    ID_unique=np.intersect1d(np.unique(raw_file['ID']), np.unique(mask_file['ID']))

    raw_file['text']=''
    for ID_idx in ID_unique:
        print('add_text_info_to_raw_file. ID_idx')
        print(ID_idx)
        raw_file_spectrum_after_click_df_ID_idx=raw_file[raw_file['ID']==ID_idx]
        idx=raw_file_spectrum_after_click_df_ID_idx[raw_file_spectrum_after_click_df_ID_idx['i']==max(raw_file_spectrum_after_click_df_ID_idx['i'])].index[0]
        raw_file.at[idx,'text']=list(mask_file[mask_file['ID']==ID_idx]['text'])[0]
    


# %% [code]
def add_fragmentation_info_to_plot (ax='', ms2_data='', sn_idx='', tolerance = 10, sn_range=10):
    ms_data_to_plot=ms2_data[abs(ms2_data['n']-sn_idx)<sn_range]

    ax.plot(ms_data_to_plot['m'],[0 for idx in ms_data_to_plot['m']],'o' ,c='red', picker=tolerance)

    #ax.scatter(ms_data_to_plot['m'],[0 for idx in ms_data_to_plot['m']], c='red', picker=tolerance)

    # tolerance = 10 # points
#    ax.plot(range(10), 'o', picker=tolerance)
    #

# %% [code]
def on_pick(event):

    rt_idx_zoom=2
    global pick_semaphore
    global export_to_excel_true
    
    sn_range=10
    
    print ('on_pick event!!!!!!!')
    
    artist = event.artist
    xmouse, ymouse = event.mouseevent.xdata, event.mouseevent.ydata
    x, y = artist.get_xdata(), artist.get_ydata()
    ind = event.ind
    print ('Artist picked:', event.artist)
    print ('{} vertices picked'.format(len(ind)))
    print ('Pick between vertices {} and {}'.format(min(ind), max(ind)+1))
    print ('x, y of mouse: {:.2f},{:.2f}'.format(xmouse, ymouse))
    print ('Data point:', x[ind[0]], y[ind[0]])

    m_picked=x[ind[0]]

    closest_ms_scan=get_closest_scan_number_picker (ms2_data=ms2_data, sn_idx=sn_idx, m_picked=m_picked, sn_range=sn_range)


    out_list=get_raw_file_df_from_raw_file (raw_file,sn=int(closest_ms_scan['n']),x_min=0,x_max=2000)
    raw_file_spectrum_after_click_df=out_list[0]
    
    # Current Spectrum
    out_list_current_MS1=get_raw_file_df_from_raw_file (raw_file,sn=sn_idx,x_min=0,x_max=2000)
    raw_file_spectrum_current_MS1=out_list_current_MS1[0]
    
    print(raw_file_spectrum_after_click_df)

    #fig, ax = plt.subplots()
    
    #ax.stem(raw_file_spectrum_after_click_df['m'], raw_file_spectrum_after_click_df['i'],markerfmt=' ')
    #fig.suptitle(out_list[1]+', sn='+str(int(closest_ms_scan['n'])))
    
    rt_idx=get_rt_from_scan_number (raw_file, sn=sn_idx)

    Figure_title_name=out_list[1]+', sn_MS2='+str(int(closest_ms_scan['n']))+', rt= '+str(round(rt_idx,2))+', sn_MS1='+str(sn_idx)

    EIC_m_picked=get_EIC_for_single_mz (raw_file=raw_file,ms1_data=ms_data,
                                               fragment_mass=m_picked,mass_to_search_tollerance=0.01)
    
    ms2_data_to_plot=ms2_data[abs(ms2_data['n']-sn_idx)<sn_range]
    
    #raw_file_self_name
    file_to_export_name='m='+str(round(m_picked,2))+'_sn_MS2='+str(int(closest_ms_scan['n']))+'_rt= '+str(round(rt_idx,2))+'_sn_MS1='+str(sn_idx)
   
    
    plot_fragmentation_pop_up_figure (Figure_title_name=Figure_title_name,raw_file_spectrum_after_click_df=raw_file_spectrum_after_click_df,
                                     EIC_m_picked=EIC_m_picked,rt_idx_zoom=rt_idx_zoom,raw_file_spectrum_current_MS1=raw_file_spectrum_current_MS1,
                                     m_picked=m_picked,ms2_data_to_plot=ms2_data_to_plot,file_to_export_name=file_to_export_name,
                                     rt_idx=rt_idx)
    
    pick_semaphore=True
    
    #print("Export to excel = ")
    #print (export_to_excel_true)
    
    #if (export_to_excel_true==True):
    #    raw_file_spectrum_after_click_df.to_excel('test.xlsx')
    #    print("export done")

    #    export_to_excel_true=False

# %% [code]
def plot_fragmentation_pop_up_figure (Figure_title_name='',raw_file_spectrum_after_click_df='',EIC_m_picked='',
                                     rt_idx_zoom=2,raw_file_spectrum_current_MS1='',m_picked='',ms2_data_to_plot='',file_to_export_name='',
                                     rt_idx=''):


    fig_MS2 = plt.figure(figsize=(10, 10), num=Figure_title_name)
    outer_grid = fig_MS2.add_gridspec(2, 3, hspace=0.08, wspace=0.0,left=0.02,right=0.98, top=0.95,bottom=0.03, 
                                  width_ratios=[2,1,1])
    
    # MS2 plot
    ax_top=fig_MS2.add_subplot(outer_grid[0])
    ax_top.stem(raw_file_spectrum_after_click_df['m'], raw_file_spectrum_after_click_df['i'],markerfmt=' ')
    
    fig_MS2.suptitle(Figure_title_name)
    
    
    text_annotate_top_n(ax_top,raw_file_spectrum_after_click_df,top_number_to_annotate=10,textsize=8)

    #MS2 difference plot
    ax_bottom=fig_MS2.add_subplot(outer_grid[3])
    ax_bottom.stem(raw_file_spectrum_after_click_df['m'], raw_file_spectrum_after_click_df['i'],markerfmt=' ')
    text_annotate_top_n(ax_bottom,raw_file_spectrum_after_click_df,top_number_to_annotate=10,textsize=8, difference=True, precursor_mass=m_picked)

    # EIC for m_picked
    
  
    ax_ECI=fig_MS2.add_subplot(outer_grid[1])
    ax_ECI.plot(EIC_m_picked[0], EIC_m_picked[1])
    
    peaks, _ = find_peaks(EIC_m_picked[1], distance=5)
    peaks_rt=[EIC_m_picked[0][i] for i in peaks]
    peaks_i=[EIC_m_picked[1][i] for i in peaks]
                        
    text_annotate_top_n(ax_ECI,pd.DataFrame({'m':peaks_rt,'i':peaks_i}),top_number_to_annotate=LC_number_to_annotate,textsize=8)
    ax_ECI.axvline(x = rt_idx, color = 'r',lw=0.2)

    # EIC zoom
    bool_indexes=[abs(idx - rt_idx)<rt_idx_zoom for idx in EIC_m_picked[0]]
    ax_ECI_zoom=fig_MS2.add_subplot(outer_grid[4])

    EIC_m_picked_m_zoom=list(compress(EIC_m_picked[0], bool_indexes))
    EIC_m_picked_i_zoom=list(compress(EIC_m_picked[1], bool_indexes))
    
    ax_ECI_zoom.plot(EIC_m_picked_m_zoom, EIC_m_picked_i_zoom)
    ax_p.set_xlim(rt_idx-rt_idx_zoom,rt_idx+rt_idx_zoom)
    ax_ECI_zoom.axvline(x = rt_idx, color = 'r',lw=0.2)
    
    # MS1 plot
    ax_top_MS1=fig_MS2.add_subplot(outer_grid[2])
    ax_top_MS1.stem(raw_file_spectrum_current_MS1['m'], raw_file_spectrum_current_MS1['i'],markerfmt=' ')
     
    text_annotate_top_n(ax_top_MS1,raw_file_spectrum_current_MS1,top_number_to_annotate=10,textsize=8)
    
    # MS1 Zoom
    ax_top_MS1_zoom=fig_MS2.add_subplot(outer_grid[5])
    raw_file_spectrum_current_MS1_zoom=raw_file_spectrum_current_MS1[abs(raw_file_spectrum_current_MS1['m']-m_picked)<20]
    
    ax_top_MS1_zoom.stem(raw_file_spectrum_current_MS1_zoom['m'], raw_file_spectrum_current_MS1_zoom['i'],markerfmt=' ')
    ax_top_MS1_zoom.set_xlim(m_picked-20,m_picked+20)
    
    text_annotate_top_n(ax_top_MS1_zoom,raw_file_spectrum_current_MS1_zoom,top_number_to_annotate=10,textsize=8)

    #print('ms_data_to_plot   in the FRAGMENTATION spectrum')
    
    #display(ms_data_to_plot)

    ax_top_MS1_zoom.plot(ms2_data_to_plot['m'],[0 for idx in ms2_data_to_plot['m']],'o' ,c='red')

    # Text box widget
    #axbox = fig_MS2.add_axes([0.1, 0.02, 0.16, 0.075]) # Adjust position and size as needed
    #text_box = TextBox(axbox)
    #
    #def submit_text(text):
    #    print(f"User input: {text}")
    #text_box.on_submit(submit_text)

    # Export to excel
    
    EIC_m_picked_df=pd.DataFrame({'t':EIC_m_picked[0], 'i':EIC_m_picked[1]})
    EIC_m_picked_m_zoom_df=pd.DataFrame({'t':EIC_m_picked_m_zoom, 'i':EIC_m_picked_i_zoom})
    
    file_to_export_list=[raw_file_spectrum_after_click_df,EIC_m_picked_df,ms2_data_to_plot]
    file_to_export_name_list=['MS2_','EIC','closest_MS2_peaks']
    
                                  
    cid_export_MS = fig_MS2.canvas.mpl_connect('key_press_event', 
                                               lambda event: on_press_MS2(event, file_to_export_list=file_to_export_list,
                                                                          file_to_export_name_common_part=file_to_export_name,
                                                                         file_to_export_name_list=file_to_export_name_list))


# %% [code]


# %% [code]
def on_press_MS2(event, file_to_export_list='',file_to_export_name_common_part='',file_to_export_name_list='',):
    global export_to_excel_true

    print(" on_press MS2")
    
    #if (event.key == 'e') & (export_to_excel_true==True):
    #    export_to_excel_true=False
    #elif (event.key == 'e') & (export_to_excel_true==False):
    #    export_to_excel_true=True

    #print (export_to_excel_true)
    
    pathlib.Path(file_to_export_name_common_part).mkdir(parents=True, exist_ok=True)
    
    for idx in range(len(file_to_export_list)):
        file_idx=file_to_export_list[idx]
        file_name_idx=file_to_export_name_list[idx]
        
        file_idx.to_excel(file_to_export_name_common_part+'//'+file_to_export_name_common_part+'_'+file_name_idx+'.xlsx')

# %% [code]
def get_closest_scan_number_picker (ms2_data='', sn_idx='', m_picked='', sn_range=10):
    ms2_data_sn_range=ms2_data[abs(ms2_data['n']-sn_idx)<10]
    ms2_data_sn_range_m_picked=ms2_data_sn_range[abs(ms2_data_sn_range['m']-m_picked)==min(abs((ms2_data_sn_range['m']-m_picked)))]

    ms2_data_sn_range_m_picked_sn_idx=ms2_data_sn_range_m_picked[abs(ms2_data_sn_range_m_picked['n']-sn_idx)==min(abs(ms2_data_sn_range_m_picked['n']-sn_idx))]

    print(ms2_data_sn_range_m_picked_sn_idx)
    
    return(ms2_data_sn_range_m_picked_sn_idx)

# %% [code]


# %% [code]
####################################
#
# Start analisys
#
####################################

# %% [code]
%matplotlib qt5

# %% [code]
#raw_file_name='2025_01_12_urea_12_01_25_pos.raw'
#raw_file_name='2025_02_24_plasma_24_02_25_neg_SchoolCollumn.raw'
#raw_file_name='2025_02_24_plasma_24_02_25_pos_SchoolCollumn.raw'
raw_file_name='Raw data Lipid Gradient//Fedja School collumn FECES POS//2025_02_28_kal_28_02_25_pos.raw'
raw_file_name='Raw data Metabolites gradient//2025_07_16_urea_fedia neg//2025_02_11_Urea_DDA_neg.raw'
#raw_file_name='Raw data Metabolites gradient//2025_07_16_urea_fedia pos//2025_02_11_Urea_DDA_pos.raw'
raw_file_name='Raw data Lipid Gradient//Fedja School collumn FECES NEG//2025_02_14_kal_14_02_25_neg.raw'
raw_file_name='Raw data Lipid Gradient//Fedja School collumn FECES POS//2025_02_14_kal_14_02_25_pos.raw'
raw_file_name='Raw data Lipid Gradient//Fedja Schoola collumn URINE NEG//2025_01_31_urea_31_01_25_neg.raw'
raw_file_name='Raw data Lipid Gradient//Fedja Schoola collumn PLASMA NEG//2025_02_24_plasma_24_02_25_neg_SchoolCollumn.raw'
raw_file_name='Raw data Lipid Gradient//Fedja Schoola collumn PLASMA POS//2025_06_16_plasma_16_06_25_pos_SchoolCollumn.raw'
raw_file_name='Raw data D-oves//blood_after_D-oves_2025_07_08_pos.raw'
raw_file_name='Raw data D-oves//D-oves_lipids_neg.raw'

raw_file_self_name=raw_file_name.split('//')[-1]

raw_file = RawFile(raw_file_name)
raw_files_list=[]
raw_files_names_list=[]
raw_files_names_list.append(raw_file_name)
raw_files_list.append(raw_file)

Target_rt_min=0
Target_rt_max=40
pick_semaphore=False
export_to_excel_true=False

mask_file=pd.read_excel('2025_02_14_pos_Fedja_feces_14_02_25_ACNext_dda.xlsx', index_col=False, comment='#')  

ms2_scan_numbers,ms2_scan_masses=raw_file._get_ms2_scan_numbers_and_masses_()
ms2_data=pd.DataFrame({'n':ms2_scan_numbers,'m':ms2_scan_masses,'r':[raw_file._retention_times[idx-1] for idx in ms2_scan_numbers]})


# %% [code]


# %% [code]
Scpectrum_region_list=[[100,500],[500,800],[800,1200],[1200,2000]]
Scpectrum_region_list_start=deepcopy(Scpectrum_region_list)


# %% [code]

fig = plt.figure(figsize=(36, 80))
outer_grid = fig.add_gridspec(3, 1, hspace=0.08, wspace=0.0,left=0.02,right=0.98, top=0.98,bottom=0.03)

ev=0
x_click=1
LC_ax_list=[]
Spectrum_ax_list=[]
Full_spectrum_ax_list=[]
index_in_LC_ax_list=0
index_in_Spectrum_ax_list=0
EIC_out_res_list=[]

LC_number_to_annotate=10

spectrum_x_min=0
spectrum_x_max=0

inner_grid = outer_grid[2].subgridspec(1, len(Scpectrum_region_list), wspace=0.0, hspace=0.0)

ms1_ms2_ms_all_data=get_ms_1_and_ms_2_and_as_all_data_from_raw_file(raw_file=raw_file, Target_rt_min=-1, Target_rt_max=-1, Target_mz=-1, Target_mz_err=1)
    
ms_data=ms1_ms2_ms_all_data[0]


EIC_out_res=get_EIC_for_single_mz (raw_file=raw_file,ms1_data=ms_data,
                                               fragment_mass=200,mass_to_search_tollerance=1000)
EIC_out_res_list.append(EIC_out_res)
EIC_out_res=EIC_out_res_list[0]

ax_p=fig.add_subplot(outer_grid[0])
ax_p.plot(EIC_out_res[0], EIC_out_res[1])
ax_p.set_xlim(Target_rt_min,Target_rt_max)

peaks, _ = find_peaks(EIC_out_res[1], distance=5)
peaks_rt=[EIC_out_res[0][i] for i in peaks]
peaks_i=[EIC_out_res[1][i] for i in peaks]
                    
text_annotate_top_n(ax_p,pd.DataFrame({'m':peaks_rt,'i':peaks_i}),top_number_to_annotate=LC_number_to_annotate,textsize=8)

LC_ax_list.append(ax_p)

sn_idx=get_scan_number_from_retention_time (raw_file, rt=x_click, level='MS1')

raw_file_spectrum_df=get_raw_file_df_from_raw_file (raw_file,sn=sn_idx,x_min=Scpectrum_region_list_start[0][0],x_max=Scpectrum_region_list_start[-1][1])[0]
ax_full_spec=fig.add_subplot(outer_grid[1])
ax_full_spec_1=ax_full_spec.stem(raw_file_spectrum_df['m'], raw_file_spectrum_df['i'],markerfmt=' ')
Full_spectrum_ax_list.append(ax_full_spec)

for spectrum_range_idx in range(len(Scpectrum_region_list)):
    
    spectrum_range=Scpectrum_region_list[spectrum_range_idx]
    x_min=spectrum_range[0]
    x_max=spectrum_range[1]
    
    raw_file_spectrum_df=get_raw_file_df_from_raw_file (raw_file,sn=sn_idx,x_min=x_min,x_max=x_max)[0]
    
    

    ax_p_param=fig.add_subplot(inner_grid[spectrum_range_idx])
    #Spectrum_ax_list.append(ax_p_param)
    #ax_for_shared_axes=ax_p
    
    ax_p_param_1=ax_p_param.stem(raw_file_spectrum_df['m'], raw_file_spectrum_df['i'],markerfmt=' ')
    ax_p_param_1[1].set_linewidth(0.5)
    Spectrum_ax_list.append(ax_p_param)
    
cid = fig.canvas.mpl_connect('button_press_event', onclick)
cid_1 = fig.canvas.mpl_connect('key_press_event', on_press)
cid_2 = fig.canvas.mpl_connect('pick_event', on_pick)

# %% [code]


# %% [code]
!!!!!!!!!!!!!!!!!!!!!!!
СТОП
!!!!!!!!!!!!!!!!!!!!!!!

# %% [code]


# %% [code]


# %% [code]


# %% [code]


# %% [code]


# %% [code]


# %% [code]


# %% [code]


# %% [code]
