# Supplementary material for: Turnover Rate of Lipids, Metabolites and Proteins Revealed by 156-Day-Long D2O Administration in a Guinea Pig
Source: Int J Mol Sci. 2026 Feb 18;27(4):1944. doi: 10.3390/ijms27041944 (PMC12941004; doi:10.3390/ijms27041944)
Supplement: Supplementary file 1 [file ijms-27-01944-s001.zip › ! Supporting Tables RE-REVISED v3.xlsx]

## Sheet: S1. All identidfied compounds
Polarity	Gradient	Sample	Compound	Precursor	Ionization type	Molecular formula of ion	Accurate mass	delta	Retention time	Fragment ions major	MS2 loss major	Picture excists
Neg	Lipids	feces	Cholesterol Sulfate	465.304	-H	C27H45O4S	465.303	0.0011029	12.24			Yes
Neg	Lipids	feces	Lithocholic acid	375.29	-H	C24H39O3	375.289	0.0007884	6.35			Yes
Neg	Lipids	feces	PE 15:0 15:0	662.477	-H	C35H69NO8P	662.476	0.001339	15.68	241.21649		Yes
Neg	Lipids	feces	PE 14:0 16:0	662.477	-H	C35H69NO8P	662.476	0.001339	15.68	227.20099; 255.23204
Neg	Lipids	feces	PE 15:0 14:0	648.461	-H	C34H67NO8P	648.46	0.0015491	15.2	227.20099; 241.21655		Yes
Neg	Lipids	feces	PE 16:0 18:3	712.492	-H	C39H71NO8P	712.491	0.000759	15.28	255.23218; 277.21649		Yes
Neg	Lipids	feces	PE 15:0 18:1	702.507	-H	C38H73NO8P	702.507	0.0003689	16.24	241.21671; 281.24774		Yes
Neg	Lipids	feces	PE 16:0 18:1	716.523	-H	C39H75NO8P	716.522	0.0006488	16.64	255.23204; 281.24756		Yes
Neg	Lipids	feces	PE 16:0 15:0	676.492	-H	C36H71NO8P	676.491	0.000579	16.04	241.21649; 255.23204		Yes
Neg	Lipids	feces	LPG 16:0	483.273	-H	C22H44O9P	483.272	0.0008042	6.59	152.99554; 255.23198
Neg	Lipids	feces	LPE 16:0	452.278	-H	C21H43NO7P	452.277	0.0009444	7.8	255.23201		Yes
Neg	Lipids	feces	PA P- 13:0 16:0	589.451	-H	C32H62O7P	589.423	0.0278528	15.48	255.23224; 333.20966	256.24096	Yes
Neg	Lipids	feces	LPE 14:0	424.246	-H	C19H39NO7P	424.246	0.0003545	5.21	227.20085		Yes
Neg	Lipids	urine	Cholesterol Sulfate	465.305	-H	C27H45O4S	465.303	0.0012229	12.19			Yes
Neg	Lipids	urine	PE P-16:0 20:4	722.511	-H	C41H73NO7P	722.512	-0.0006265	16.07	303.23218
Pos	Lipids	urine	Q10	863.69	+H+	C59H91O4	863.691	-0.0008177	19.26	197.08047		Yes
Pos	Lipids	plasma	TG 18:2 18:3 18:3	892.737	+[NH4+]	C57H98O6N	892.739	-0.0014961	18.65	597.48; 595.47	295.252; 297.267	Yes
Pos	Lipids	plasma	TG 16:0 18:1 18:1	876.801	+[NH4+]	C55H106O6N	876.801	-0.0008664	20.8	577.51; 603.533	273.26; 299.28	Yes
Pos	Lipids	plasma	TG 16:0 18:1 18:2	874.784	+[NH4+]	C55H104O6N	874.786	-0.0016163	20.33	601.51; 577.51; 575.50	273.26; 297.26; 299.28	Yes
Pos	Lipids	plasma	TG 16:0 18:2 18:2	872.769	+[NH4+]	C55H102O6N	872.77	-0.0012463	19.95	599.50; 575.50	273.26; 297.26	Yes
Pos	Lipids	plasma	TG 16:0 18:2 18:3	870.753	+[NH4+]	C55H100O6N	870.755	-0.0014062	19.5	573.48; 575.50; 597.48	297.26; 295.25; 273.26	Yes
Pos	Lipids	plasma	TG 18:2 18:2 18:2	896.769	+[NH4+]	C57H102O6N	896.77	-0.0007563	19.44	599.50	297.26	Yes
Pos	Lipids	plasma	TG 18:2 18:2 18:3	894.752	+[NH4+]	C57H100O6N	894.755	-0.0025162	19.03	597.48; 599.50	297.26; 295.25	Yes
Pos	Lipids	plasma	Cholesrerol ion	369.365	+	C27H45	369.352	0.0135921	21.07	147.11; 161.13; 215.18; 259.24		Yes
Pos	Lipids	plasma	CE 18.1	673.589	+Na+	C45H78O2Na	673.589	-2.8e-06	21.83			Yes
Pos	Lipids	plasma	CE 18.2	671.574	+Na+	C45H76O2Na	671.574	-2.8e-06	21.21			Yes
Pos	Lipids	plasma	CE 18.3	669.558	+Na+	C45H74O2Na	669.558	-2.7e-06	20.78			Yes
Neg	Lipids	plasma	PC O-16:0 18:2	788.543	+Formate-	C43H83NO9P	788.58	-0.036726	15.167	728.52; 279.23	60.02	Yes
Neg	Lipids	plasma	PE P-18:0 20:4	750.543	-H	C43H77NO7P	750.543	0.0002334	16.8	303.231		Yes
Neg	Lipids	plasma	PE P-18:0 18:2	726.543	-H	C41H77NO7P	726.543	-0.0002166	17.048	279.231		Yes
Neg	Lipids	plasma	PC 17:0 18:2	816.575	+Formate-	C44H83NO10P	816.575	8.94e-05	16.048	269.247; 279.231	60.02	Yes
Neg	Lipids	plasma	PC O-18:0 18:3	814.56	+Formate-	C44H81NO10P	814.559	0.0009395	15.447	277.21	60.02	Yes
Neg	Lipids	plasma	LPC 18:2	564.33	+Formate-	C27H51NO9P	564.33	0.000665	6.15	279.23	60.02	Yes
Neg	Lipids	plasma	PE 18:0 18:3	740.523	-H	C41H75NO8P	740.522	3.88e-05	16.048	277.21; 283.262		Yes
Neg	Lipids	plasma	PE 18:0 18:2	742.538	-H	C41H77NO8P	742.538	-0.0001312	16.64	279.23; 283.26		Yes
Neg	Lipids	plasma	PE 18:2 18:2	738.506	-H	C41H73NO8P	738.507	-0.0008311	15.04	279.23		Yes
Neg	Lipids	plasma	PE 18:0 18:1	744.551	-H	C41H79NO8P	744.554	-0.0027813	17.3	281.24; 283.26		Yes
Neg	Lipids	plasma	PC 18:2 18:2	826.558	+Formate-	C45H81NO10P	826.559	-0.0012605	14.8	279.23	60.02	Yes
Neg	Lipids	plasma	PC 18:2 20:4	850.559	+Formate-	C47H81NO10P	850.559	-0.0002605	14.52	279.23; 303.23	60.02	Yes
Neg	Lipids	plasma	LPC 16:0	540.33	+Formate-	C25H51NO9P	540.33	0.000705	7.813	255.23	60.02	Yes
Neg	Lipids	plasma	LPC 18:0	568.361	+Formate-	C27H55NO9P	568.361	0.0005548	10.06	283.26	60.02	Yes
Neg	Lipids	plasma	LPC 18:1	566.345	+Formate-	C27H53NO9P	566.345	0.0002149	7.93	281.24	60.02	Yes
Neg	Lipids	plasma	PC 18:0 18:2	830.59	+Formate-	C45H85NO10P	830.591	-0.0001707	16.44	279.23; 283.26	60.02	Yes
Neg	Lipids	plasma	PC 18:0 18:2	770.57	-CH3	C43H81NO8P	770.569	0.0003687	16.44	279.23; 283.26
Neg	Lipids	plasma	PC 16:0 18:2	802.559	+Formate-	C43H81NO10P	802.559	9.5e-06	15.608	255.232; 279.231	60.02	Yes
Neg	Lipids	plasma	PC 18:0 18:1	832.606	+Formate-	C45H87NO10P	832.606	0.0001093	17.08	281.24; 283.26	60.02	Yes
Neg	Lipids	plasma	PC 16:0 18:1	804.575	+Formate-	C43H83NO10P	804.575	0.0002194	16.32	255.23; 281.24	60.02	Yes
Neg	Lipids	plasma	PC 18:3 18:2	824.544	+Formate-	C45H79NO10P	824.544	0.0002095	14.08	277.21; 279.231	60.02	Yes
Neg	Lipids	plasma	PC 18:0 18:3	828.575	+Formate-	C45H83NO10P	828.575	8.94e-05	15.848	277.21; 283.26	60.02	Yes
Neg	Lipids	plasma	PC 18:0 18:3	768.555	-CH3	C43H79NO8P	768.554	0.0007887	15.84	277.21; 283.26
Neg	Lipids	plasma	PC 16:0 18:3	800.544	+Formate-	C43H79NO10P	800.544	2.95e-05	14.96	255.23; 277.216	60.02	Yes
Neg	Lipids	plasma	PC 16:0 20:4	826.56	+Formate-	C45H81NO10P	826.559	0.0003695	15.36	255.23; 303.23	60.02	Yes
Neg	Lipids	plasma	PC 18:0 20:4	854.592	+Formate-	C47H85NO10P	854.591	0.0014393	16.208	283.263; 303.231	60.02	Yes
Neg	Lipids	plasma	PC O-18:0 18:1	818.591	+Formate-	C44H85NO10P	818.591	0.0006893	16.727	281.24	60.02	Yes
Neg	Lipids	plasma	Cholesterol Sulfate	465.304	-H	C27H45O4S	465.303	0.0004929	12.09			Yes
Neg	Lipids	plasma	deoxycholic acid	391.285	-H	C24H39O4	391.284	0.0003138	3.97			Yes
Neg	Lipids	plasma	glycodeoxycholic acid	448.306	-H	C26H42NO5	448.306	0.0003501	2.8			Yes
Neg	Lipids	plasma	SM d16:1 18:0	687.543	-CH3	C38H76N2O6P	687.544	-0.000221	15.94
Neg	Lipids	plasma	SM d16:1 18:0	747.565	+Formate-	C40H80N2O8P	747.565	-0.0001003	15.94		60.02	Yes
Pos	Direct infusion	blood	Heme B*	616.207		C34H32FeN4O4	616.177	0.0304			59.0198	Yes
Pos	Direct infusion	blood	Heme C*	684.197		C34H36O4N4S2Fe	684.152	0.04514				Yes
Pos	Direct infusion	blood	Heme derivative	700.172				700.172				Yes
Pos	Direct infusion	blood	HBA1 20+	762.49	+20H+			762.49				Yes
Pos	Direct infusion	blood	HBA1 15+	1016.32	+15H+			1016.32				Yes
	Direct infusion	blood	HBA1 14+	952.8	+14H+			952.8
Pos	Direct infusion	blood	HBA1 18+	847.16	+18H+			847.16				Yes
Pos	Metabolomics	feces	Stercobilin	595.371	+H+	C33H47N4O6	595.349	0.0215084	14.66	470.28; 345.192; 285.169; 178.09; 166.09		Yes
Neg	Metabolomics	urine	Hippuric acid	178.051	-H	C9H8NO3	178.05	0.0008204	4.08
Neg	Metabolomics	urine	Cinamoyl Glycine	204.066	-H	C11H10NO3	204.066	0.0005403	10.62	160.0765	43.989	Yes
Neg	Metabolomics	urine	Enterolactone Glucuronide	473.145	-H	C24H25O10	473.144	0.0005566	12.66	297.11209; 253.12244; 175.02435; 113.02426	176.03269; 220.02234; 298.12043	Yes
Neg	Metabolomics	urine	Unknown.Metabolite	184.098				184.098	6.47	138.09224		Yes
Neg	Metabolomics	urine	Cinamoyl Glycine	272.054	-H + Na.Formate	C12H11NO5Na	272.053	0.0009164	10.62	204.06612; 160.07652	67.98774
Neg	Metabolomics	urine	Enterolactone Sulfate	377.069	-H	C18H17O7S	377.069	0.00032	12.58	297.11261; 253.12285; 189.05547
Neg	Metabolomics	urine	Unknown.Metabolite	389.218				389.218	13.09
Neg	Metabolomics	urine	Enterolactone	297.112	-H	C18H17O4	297.112	0.0002345	14.62	253.12268
Pos	Metabolomics	urine	Hippuric acid	180.065	+H+	C9H10NO3	180.066	-5.97e-05	4.13	105.03316
Pos	Metabolomics	urine	Unknown.Metabolite	397.082				397.082	4.13
Pos	Metabolomics	urine	Enterolactone Glucuronide	497.146	Na+	C24H26O10Na	497.142	0.0045119	12.76	321.11899	176.02734
Neg	Metabolomics	feces	Unknown.Metabolite.with.SO3CH3	351.206				351.206	25.37	94.97723; 79.95441
Neg	Metabolomics	feces	Unknown.Metabolite	375.274				375.274	26.41	96.95624
Neg	Metabolomics	feces	Lithocholic acid	375.274	-H	C24H39O3	375.289	-0.0153216	26.41
Neg	Metabolomics	feces	deoxycholic acid	391.268	-H	C24H39O4	391.284	-0.0161562	19.69
Neg	Metabolomics	feces	Lithocholic acid. Adduct	421.277	-H			421.277	26.41		46.002
Neg	Metabolomics	feces	glycodeoxycholic acid	448.287		C26H42NO5	448.306	-0.0187599	19.35
Pos	Metabolomics	feces	Unknown.Sterol	359.308				359.308	26.4
Pos	Metabolomics	feces	Unknown.Sterol	357.292				357.292	27.08
Neg	Metabolomics	feces	Stercobilin	593.308	-H	C33H45N4O6	593.333	-0.0253816	14.81	593.30; 549.32; 291.15; 259.17	43.98; 302.14; 348.15
Neg	Lipids	d-oat	MGDG 18:3 18:3	819.524	+Formate-	C46H75O12	819.525	-0.0008941	14.08	277.21		Yes
Neg	Lipids	d-oat	LPC 16:0	540.329	+Formate-	C25H51NO9P	540.33	-0.000435	8.25	255.231
Neg	Lipids	d-oat	MGDG 18:2 18:2	823.556	+Formate-	C46H79O12	823.557	-0.0003942	15.57	279.23

## Sheet: S2. HBA1 fragmentation
HD_b	b+				y+	HD_y	#VALUE!		diff
	100.138	1	V	141			0
	213.296	2	L	140	15131		-15131
	300.373	3	S	139	15017.8		-15017.8
	371.451	4	A	138	14930.8		-14930.8
	442.529	5	A	137	14859.7		-14859.7
	557.616	6	D	136	14788.6		-14788.6
	685.789	7	K	135	14673.5		-14673.5
	799.891	8	N	134	14545.4		-14545.4
	913.994	9	N	133	14431.3		-14431.3
	1013.13	10	V	132	14317.1		-14317.1
	1141.3	11	K	131	14218		-14218
	1242.4	12	T	130	14089.8		-14089.8
	1343.51	13	T	129	13988.7		-13988.7
	1529.72	14	W	128	13887.6		-13887.6
	1644.8	15	D	127	13701.4		-13701.4
	1772.97	16	K	126	13586.3		-13586.3
	1886.13	17	I	125	13458.2		-13458.2						5.22572	20
	1943.18	18	G	124	13345		-13345						4.86782	21
	2000.23	19	G	123	13288		-13288						5.96992	22
2142.6	2137.37	20	H	122	13230.9		-13230.9		5.22572	20			6.36122	31
2213.32	2208.45	21	A	121	13093.8		-13093.8		4.86782	21			9.0513	33
2285.5	2279.53	22	A	120	13022.7		-13022.7		5.96992	22			11.3101	35
	2408.64	23	E	119	12951.6		-12951.6						10.1363	36
	2571.82	24	Y	118	12822.5		-12822.5						15.2508	44
	2670.95	25	V	117	12659.3		-12659.3						13.2115	45
	2742.03	26	A	116	12560.2		-12560.2						15.1538	46
	2871.14	27	E	115	12489.1		-12489.1						14.0664	47
	2928.19	28	G	114	12360		-12360						15.0181	49
	3041.35	29	L	113	12303		-12303						14.8556	54
	3142.45	30	T	112	12189.8		-12189.8						17.4326	61
3305	3298.64	31	R	111	12088.7		-12088.7		6.36122	31			20.2207	66
	3429.83	32	M	110	11932.5		-11932.5						20.1568	67
3586.06	3577.01	33	F	109	11801.3		-11801.3		9.0513	33			23.6609	75
	3678.11	34	T	108	11654.1		-11654.1						23.6033	76
3776.5	3765.19	35	S	107	11553		-11553		11.3101	35			27.6236	94
3922.5	3912.36	36	F	106	11466		-11466		10.1363	36
	4009.48	37	P	105	11318.8		-11318.8
	4110.58	38	T	104	11221.7		-11221.7
	4211.69	39	T	103	11120.6		-11120.6
	4339.86	40	K	102	11019.5		-11019.5
	4440.96	41	T	101	10891.3		-10891.3
	4604.14	42	Y	100	10790.2		-10790.2
	4751.31	43	F	99	10627		-10627
4903.7	4888.45	44	H	98	10479.8		-10479.8		15.2508	44
5038.8	5025.59	45	H	97	10342.7		-10342.7		13.2115	45
5153.9	5138.75	46	I	96	10205.6		-10205.6		15.1538	46
5267.9	5253.83	47	D	95	10092.4		-10092.4		14.0664	47
	5352.96	48	V	94	9977.31		-9977.31
5455.06	5440.04	49	S	93	9878.18		-9878.18		15.0181	49
	5537.16	50	P	92	9791.1		-9791.1
	5594.21	51	G	91	9693.99		-9693.99
	5681.29	52	S	90	9636.94		-9636.94
	5738.34	53	G	89	9549.86		-9549.86
5868.28	5853.42	54	D	88	9492.81		-9492.81		14.8556	54
	5966.58	55	I	87	9377.72	9403	25.281
	6094.75	56	K	86	9264.56		-9264.56
	6165.83	57	A	85	9136.39		-9136.39							15.2508	44
	6302.97	58	H	84	9065.31		-9065.31							13.2115	45
	6360.02	59	G	83	8928.17		-8928.17							15.1538	46
	6488.2	60	K	82	8871.12		-8871.12							14.0664	47
6633.8	6616.37	61	K	81	8742.95		-8742.95		17.4326	61				15.0181	49
	6715.5	62	V	80	8614.78		-8614.78							14.8556	54
	6786.58	63	A	79	8515.64		-8515.64							17.4326	61
	6901.66	64	D	78	8444.57		-8444.57							20.2207	66
	6972.74	65	A	77	8329.48		-8329.48							20.1568	67
7106.12	7085.9	66	L	76	8258.4		-8258.4		20.2207	66				23.6609	75
7207.16	7187	67	T	75	8145.24		-8145.24		20.1568	67				23.6033	76
	7288.11	68	T	74	8044.14		-8044.14							27.6236	94
	7359.18	69	A	73	7943.04		-7943.04
	7458.32	70	V	72	7871.96		-7871.96
	7515.37	71	G	71	7772.83		-7772.83
	7652.51	72	H	70	7715.78		-7715.78
	7765.66	73	L	69	7578.64		-7578.64
	7880.75	74	D	68	7465.48	7486	20.5208
8019.5	7995.84	75	D	67	7350.39		-7350.39		23.6609	75
8132.6	8109	76	L	66	7235.3		-7235.3		23.6033	76
	8206.11	77	P	65	7122.15	7143	20.8533
	8307.22	78	T	64	7025.03		-7025.03
	8378.29	79	A	63	6923.93		-6923.93
	8491.45	80	L	62	6852.85		-6852.85			54	87	9377.72	9403	25.281
	8578.53	81	S	61	6739.69	6758	18.3079			73	68	7465.48	7486	20.5208
	8679.63	82	T	60	6652.61	6670	17.3852			76	65	7122.15	7143	20.8533
	8792.79	83	L	59	6551.51	6568	16.4891			80	61	6739.69	6758	18.3079
	8879.87	84	S	58	6438.35	6455	16.6467			81	60	6652.61	6670	17.3852
	8994.95	85	D	57	6351.28		-6351.28			82	59	6551.51	6568	16.4891
	9094.09	86	V	56	6236.19		-6236.19			83	58	6438.35	6455	16.6467
	9231.23	87	H	55	6137.06		-6137.06			94	47	5179.97	5193	13.033
	9302.3	88	A	54	5999.92		-5999.92			99	42	4594.27	4602	10.7
	9439.44	89	H	53	5928.84		-5928.84			111	30	3297.69	33006	8.3
	9567.61	90	K	52	5791.7		-5791.7			112	29	3160.55	3168	7.44726
	9680.77	91	L	51	5663.53		-5663.53			113	28	3047.4	3054	6.6049
	9836.96	92	R	50	5550.37		-5550.37			118	23	2555.9	2562.5	6.59926
	9936.09	93	V	49	5394.19		-5394.19			121	20	2258.55	2262.8	4.24938
10078.8	10051.2	94	D	48	5295.05		-5295.05		27.6236	122	19	2121.41	2125.27	3.85866
	10148.3	95	P	47	5179.97	5193	13.033			128	13	1459.66	1461.88	2.21504
	10247.4	96	V	46	5082.85		-5082.85			129	12	1312.49	1314.8	2.3089
	10361.5	97	N	45	4983.72		-4983.72			130	11	1241.41	1242.7	1.2868
	10508.7	98	F	44	4869.62		-4869.62
	10636.9	99	K	43	4722.44		-4722.44
	10784	100	F	42	4594.27	4605	10.728
	10897.2	101	L	41	4447.1		-4447.1
	11011.3	102	N	40	4333.94		-4333.94
	11148.4	103	H	39	4219.84		-4219.84
	11251.6	104	C	38	4082.7		-4082.7
	11364.7	105	L	37	3979.56		-3979.56
	11477.9	106	L	36	3866.4		-3866.4
	11577	107	V	35	3753.24		-3753.24
	11678.1	108	T	34	3654.11		-3654.11
	11791.3	109	L	33	3553.01		-3553.01
	11862.4	110	A	32	3439.85		-3439.85
	11933.5	111	A	31	3368.77		-3368.77
	12070.6	112	H	30	3297.69	3306	8.30798
	12183.7	113	L	29	3160.55	3168	7.44726
	12240.8	114	G	28	3047.4	3054	6.6049
	12311.9	115	A	27	2990.34		-2990.34
	12427	116	D	26	2919.27		-2919.27
	12574.1	117	F	25	2804.18		-2804.18
	12675.2	118	T	24	2657		-2657
	12772.4	119	P	23	2555.9	2562.5	6.59926
	12859.4	120	S	22	2458.79		-2458.79
	12972.6	121	I	21	2371.71		-2371.71
	13109.7	122	H	20	2258.55	2262.8	4.24938
	13180.8	123	A	19	2121.41	2125.27	3.85866
	13267.9	124	S	18	2050.33		-2050.33
	13381	125	L	17	1963.26		-1963.26
	13496.1	126	D	16	1850.1		-1850.1
	13624.3	127	K	15	1735.01		-1735.01
	13771.5	128	F	14	1606.84		-1606.84
	13918.7	129	F	13	1459.66	1461.88	2.21504
	13989.7	130	A	12	1312.49	1314.8	2.3089
	14076.8	131	S	11	1241.41	1242.7	1.2868
	14175.9	132	V	10	1154.34		-1154.34
	14263	133	S	9	1055.2		-1055.2
	14364.1	134	T	8	968.128		-968.128
	14463.3	135	V	7	867.024		-867.024
	14576.4	136	L	6	767.893		-767.893
	14677.5	137	T	5	654.735		-654.735
	14764.6	138	S	4	553.631		-553.631
	14892.8	139	K	3	466.554		-466.554
	15055.9	140	Y	2	338.381		-338.381
		141	R	1	175.208		-175.208

## Sheet: S3. Guinea pig data
Blood collection	Date	experiment day	Mass	Water consumption	Dry food comsumption	Dry food comsumption day	wet food consumption
1	2024-11-05	0	337.4	н/д	13.5	н/д	-
	2024-11-06	1	329.2	18	18.8	4.7	0
	2024-11-07	2	349.1	41	21.2	9.3	4.5
	2024-11-08	3	354.7	24	20.9	7.1	5
1	2024-11-09	4	358.8	30	24.2	5	5.1
	2024-11-10	5	365.5	27.5	15.8	н/д	5
	2024-11-11	6	369.6	33.5	19.1	5.1	5.2
	2024-11-12	7	379.3	37.5	20.8	5.7	5.6
	2024-11-13	8	376.7	40	21.3	6.5	5.1
	2024-11-14	9	376.6	37	19.9	6.4	5.1
	2024-11-15	10	395.9	46	23.3	6.7	6
1	2024-11-16	11	384.5	41	21.2	3.4	5
	2024-11-17	12	398.4	44	20.6	4.1	5.2
	2024-11-18	13	410.2	48	19.5	4	5.3
	2024-11-19	14	410	50	22	9	5
	2024-11-20	15	413.6	61	22.1	5.6	5.2
	2024-11-21	16	425.9	72	19.3	6	5.1
	2024-11-22	17	428.8	46	23.4	3.2	6.8
	2024-11-23	18	421.1	84	-3	н/д	5
1	2024-11-24	19	417	20	16.7	н/д	5
	2024-11-25	20	452.5	86	16.9	4.2	10.7
	2024-11-26	21	458.1	66	19.3	6.2	10.1
	2024-11-27	22	457.1	57	18.1	5.1	10.6
	2024-11-28	23	457.4	64	19.5	7.7	10.7
	2024-11-29	24	462.8	66	18.7	8	10.2
	2024-11-30	25	470	46	30.9	5.8	10.2
	2024-12-01	26	480.1	38	23	7.7	0
1	2024-12-02	27	486.5	64	18.8	4.5	10.3
	2024-12-03	28	494.3	62	18.3	6.7	10.1
	2024-12-04	29	502.4	58	20.3	8.2	10.3
	2024-12-05	30	490	61	22.3	12.8	10.4
	2024-12-06	31	507.5	68	22.6	10.1	10.6
	2024-12-07	32	498.6	48	23.3	7.7	10.9
	2024-12-08	33	514.7	50	25.8	9.9	10
	2024-12-09	34	518.7	120	22.1	7.5	10.7
1	2024-12-10	35	532.9	65	23.6	12.3	10.3
	2024-12-11	36	532.9	85	22.8	9.2	10.2
	2024-12-12	37	528.9	51	22.9	9.9	11.1
	2024-12-13	38	539.5	67	25.9	12.1	11.5
	2024-12-14	39	546.4	48	25.4	10.6	11
	2024-12-15	40	556.5	48	25.8	9.3	10.4
	2024-12-16	41	561.7	90	28.7	8.7	11.1
	2024-12-17	42	571.6	91	28.4	11.2	10.6
1	2024-12-18	43	570.5	52.5	24.9	10.1	5.3
	2024-12-19	44	564.9	60	18.8	9.2	12.7
	2024-12-20	45	574.6	82	38.7	12	11.6
	2024-12-21	46	593	55	8.4	н/д	10
	2024-12-22	47	607.4	120	15.4	4.1	10.1
	2024-12-23	48	601	138	20.8	5.2	11.1
	2024-12-24	49	604.1	70	23.6	11.1	12
	2024-12-25	50	612.6	64	21.4	10	9.3
1	2024-12-26	51	611.2	80	21.1	10.8	13.4
	2024-12-27	52	614.3	71	21.4	9.3	11.9
	2024-12-28	53	619.8	68	н/д	13.4	11.8
	2024-12-29	54	н/д	60	н/д	н/д	н/д
	2024-12-30	55	н/д	60	н/д	н/д	н/д
	2024-12-31	56	н/д	65	н/д	н/д	н/д
	2025-01-01	57	н/д	60	н/д	н/д	н/д
	2025-01-02	58	н/д	65	н/д	н/д	н/д
	2025-01-03	59	н/д	60	н/д	н/д	н/д
	2025-01-04	60	н/д	30	н/д	н/д	н/д
	2025-01-05	61	н/д	45	н/д	н/д	н/д
	2025-01-06	62	н/д	55	н/д	н/д	н/д
	2025-01-07	63	н/д	25	н/д	н/д	н/д
	2025-01-08	64	н/д	40	н/д	н/д	н/д
	2025-01-09	65	н/д	45	н/д	н/д	н/д
	2025-01-10	66	н/д	50	н/д	н/д	н/д
	2025-01-11	67	н/д	65	н/д	н/д	н/д
	2025-01-12	68	н/д	40	н/д	н/д	н/д
	2025-01-13	69	н/д	н/д	н/д	н/д	н/д
	2025-01-14	70	н/д	40	н/д	н/д	н/д
	2025-01-15	71	н/д	35	н/д	н/д	н/д
	2025-01-16	72	н/д	50	н/д	н/д	н/д
	2025-01-17	73	н/д	75	н/д	н/д	н/д
	2025-01-18	74	н/д	55	н/д	н/д	н/д
	2025-01-19	75	н/д	50	н/д	н/д	н/д
	2025-01-20	76	н/д	30	н/д	н/д	н/д
1	2025-01-21	77	721.6	50	17.5	11.8	2.3
	2025-01-22	78	729.7	65	22	9	12
	2025-01-23	79	740.8	58	22.1	15.6	9.8
	2025-01-24	80	785.6	50	31.7	13.2	11.6
	2025-01-25	81	н/д	н/д	12	н/д	н/д
	2025-01-26	82	н/д	30	23.9	н/д	н/д
	2025-01-27	83	745.7	77	27.7	16.2	0
1	2025-01-28	84	761.6	52	27.3	15.2	0
1	2025-01-29	85	н/д	65	10.4	н/д	0
	2025-01-30	86	764.8	65	25.1	8.5	0
	2025-01-31	87	765.9	68	н/д	13.7	10.8
	2025-02-01	88	н/д	65	н/д	н/д	н/д
	2025-02-02	89	н/д	75	н/д	н/д	н/д
	2025-02-03	90	791.8	103	24.2	6.3	0
	2025-02-04	91	787	85	22.1	12.5	11.5
	2025-02-05	92	784.3	58	20.1	14.7	12.7
	2025-02-06	93	788.1	68	26.5	17.8	9.1
	2025-02-07	94	785.4	70	н/д	16.1	10.4
	2025-02-08	95	н/д	40	н/д	н/д	н/д
	2025-02-09	96	н/д	5	н/д	н/д	н/д
	2025-02-10	97	809.1	74	22.2	7.8	10.8
	2025-02-11	98	812.2	60	26.6	11.5	9.7
1	2025-02-12	99	810.2	72	24.1	12.1	11
	2025-02-13	100	802	60	20	н/д	10.8
	2025-02-14	101	803.9	70	н/д	15.4	7.6
	2025-02-15	102	н/д	н/д	н/д	н/д	н/д
	2025-02-16	103	н/д	н/д	н/д	н/д	н/д
	2025-02-17	104	н/д	60	н/д	н/д	н/д
	2025-02-18	105	847	55	26.4	10.9	12.2
	2025-02-19	106	837.2	65	н/д	14.6	10.5
	2025-02-20	107	826	15	н/д	н/д	10
	2025-02-21	108	838	60	н/д	н/д	10
	2025-02-22	109	н/д	75	н/д	н/д	н/д
	2025-02-23	110	н/д	75	н/д	н/д	н/д
1	2025-02-24	111	833.6	145	29.6	21.9	11.8
	2025-02-25	112	839	53	29.4	15.8	11.4
	2025-02-26	113	832.8	75	31.3	26.3	10.9
1	2025-02-27	114	829.1	50	33.2	20.8	10.8
	2025-02-28	115	830.5	н/д	н/д	н/д	н/д
	2025-03-01	116	н/д	н/д	н/д	н/д	н/д
	2025-03-02	117	н/д	н/д	н/д	н/д	н/д
	2025-03-03	118	н/д	н/д	н/д	н/д	н/д
	2025-03-04	119	н/д	н/д	н/д	н/д	н/д
	2025-03-05	120	н/д	н/д	н/д	н/д	н/д
	2025-03-06	121	н/д	н/д	н/д	н/д	н/д
	2025-03-07	122	н/д	н/д	н/д	н/д	н/д
	2025-03-08	123	н/д	н/д	н/д	н/д	н/д
	2025-03-09	124	н/д	н/д	н/д	н/д	н/д
	2025-03-10	125	842	н/д	22.5	6.8	9.6
	2025-03-11	126	811.7	48	25.2	13.4	9.4
	2025-03-12	127	819.2	56	30.4	13.9	6.8
	2025-03-13	128	817.1	58	28.6	11.5	12.2
	2025-03-14	129	823.8	80	н/д	15.4	10.3
	2025-03-15	130	н/д	50	н/д	н/д	н/д
	2025-03-16	131	н/д	65	н/д	н/д	н/д
	2025-03-17	132	н/д	80	н/д	н/д	н/д
	2025-03-18	133	841.6	16	29	16.3	10.6
1	2025-03-19	134	830.4	46	29.5	12.4	10.3
	2025-03-20	135	824.2	66	32.3	21.2	14.9
	2025-03-21	136	840.2	70	н/д	23.2	5.9
	2025-03-22	137	н/д	50	н/д	н/д	н/д
	2025-03-23	138	н/д	45	н/д	н/д	н/д
	2025-03-24	139	н/д	55	н/д	н/д	н/д
	2025-03-25	140	864.4	38	32.8	9.2	0
	2025-03-26	141	853.3	67	27.7	9	0
	2025-03-27	142	863.7	95	30.8	26.3	0
	2025-03-28	143	840.6	57	н/д	18.1	0

## Sheet: Sheet1
Polarity	Gradient	Sample	Compound	Precursor	Ionization type	Molecular formula of ion	Accurate mass	delta	Retention time
Neg	Lipids	feces	Cholesterol Sulfate	465.304	[M-H]-	C27H45O4S	465.303	0.0011029	12.24
Neg	Lipids	feces	Lithocholic acid	375.29	[M-H]-	C24H39O3	375.289	0.0007884	6.35
Neg	Lipids	feces	PE 15:0 15:0	662.477	[M-H]-	C35H69NO8P	662.476	0.001339	15.68
Neg	Lipids	feces	PE 14:0 16:0	662.477	[M-H]-	C35H69NO8P	662.476	0.001339	15.68
Neg	Lipids	feces	PE 15:0 14:0	648.461	[M-H]-	C34H67NO8P	648.46	0.0015491	15.2
Neg	Lipids	feces	PE 16:0 18:3	712.492	[M-H]-	C39H71NO8P	712.491	0.000759	15.28
Neg	Lipids	feces	PE 15:0 18:1	702.507	[M-H]-	C38H73NO8P	702.507	0.0003689	16.24
Neg	Lipids	feces	PE 16:0 18:1	716.523	[M-H]-	C39H75NO8P	716.522	0.0006488	16.64
Neg	Lipids	feces	PE 16:0 15:0	676.492	[M-H]-	C36H71NO8P	676.491	0.000579	16.04
Neg	Lipids	feces	LPG 16:0	483.273	[M-H]-	C22H44O9P	483.272	0.0008042	6.59
Neg	Lipids	feces	LPE 16:0	452.278	[M-H]-	C21H43NO7P	452.277	0.0009444	7.8
Neg	Lipids	feces	PA P- 13:0 16:0	589.451	[M-H]-	C32H62O7P	589.423	0.0278528	15.48
Neg	Lipids	feces	LPE 14:0	424.246	[M-H]-	C19H39NO7P	424.246	0.0003545	5.21
Neg	Lipids	urine	Cholesterol Sulfate	465.305	[M-H]-	C27H45O4S	465.303	0.0012229	12.19
Neg	Lipids	urine	PE P-16:0 20:4	722.511	[M-H]-	C41H73NO7P	722.512	-0.0006265	16.07
Pos	Lipids	urine	Q10	863.69	[M+H]+	C59H91O4	863.691	-0.0008177	19.26
Pos	Lipids	plasma	TG 18:2 18:3 18:3	892.737	[M+NH4]+	C57H98O6N	892.739	-0.0014961	18.65
Pos	Lipids	plasma	TG 16:0 18:1 18:1	876.801	[M+NH4]+	C55H106O6N	876.801	-0.0008664	20.8
Pos	Lipids	plasma	TG 16:0 18:1 18:2	874.784	[M+NH4]+	C55H104O6N	874.786	-0.0016163	20.33
Pos	Lipids	plasma	TG 16:0 18:2 18:2	872.769	[M+NH4]+	C55H102O6N	872.77	-0.0012463	19.95
Pos	Lipids	plasma	TG 16:0 18:2 18:3	870.753	[M+NH4]+	C55H100O6N	870.755	-0.0014062	19.5
Pos	Lipids	plasma	TG 18:2 18:2 18:2	896.769	[M+NH4]+	C57H102O6N	896.77	-0.0007563	19.44
Pos	Lipids	plasma	TG 18:2 18:2 18:3	894.752	[M+NH4]+	C57H100O6N	894.755	-0.0025162	19.03
Pos	Lipids	plasma	Cholesrerol ion	369.365	M+	C27H45	369.352	0.0135921	21.07
Pos	Lipids	plasma	CE 18.1	673.589	[M+Na]+	C45H78O2Na	673.589	-2.8e-06	21.83
Pos	Lipids	plasma	CE 18.2	671.574	[M+Na]+	C45H76O2Na	671.574	-2.8e-06	21.21
Pos	Lipids	plasma	CE 18.3	669.558	[M+Na]+	C45H74O2Na	669.558	-2.7e-06	20.78
Neg	Lipids	plasma	PC O-16:0 18:2	788.543	[M+Formate]-	C43H83NO9P	788.58	-0.036726	15.167
Neg	Lipids	plasma	PE P-18:0 20:4	750.543	[M-H]-	C43H77NO7P	750.543	0.0002334	16.8
Neg	Lipids	plasma	PE P-18:0 18:2	726.543	[M-H]-	C41H77NO7P	726.543	-0.0002166	17.048
Neg	Lipids	plasma	PC 17:0 18:2	816.575	[M+Formate]-	C44H83NO10P	816.575	8.94e-05	16.048
Neg	Lipids	plasma	PC O-18:0 18:3	814.56	[M+Formate]-	C44H81NO10P	814.559	0.0009395	15.447
Neg	Lipids	plasma	LPC 18:2	564.33	[M+Formate]-	C27H51NO9P	564.33	0.000665	6.15
Neg	Lipids	plasma	PE 18:0 18:3	740.523	[M-H]-	C41H75NO8P	740.522	3.88e-05	16.048
Neg	Lipids	plasma	PE 18:0 18:2	742.538	[M-H]-	C41H77NO8P	742.538	-0.0001312	16.64
Neg	Lipids	plasma	PE 18:2 18:2	738.506	[M-H]-	C41H73NO8P	738.507	-0.0008311	15.04
Neg	Lipids	plasma	PE 18:0 18:1	744.551	[M-H]-	C41H79NO8P	744.554	-0.0027813	17.3
Neg	Lipids	plasma	PC 18:2 18:2	826.558	[M+Formate]-	C45H81NO10P	826.559	-0.0012605	14.8
Neg	Lipids	plasma	PC 18:2 20:4	850.559	[M+Formate]-	C47H81NO10P	850.559	-0.0002605	14.52
Neg	Lipids	plasma	LPC 16:0	540.33	[M+Formate]-	C25H51NO9P	540.33	0.000705	7.813
Neg	Lipids	plasma	LPC 18:0	568.361	[M+Formate]-	C27H55NO9P	568.361	0.0005548	10.06
Neg	Lipids	plasma	LPC 18:1	566.345	[M+Formate]-	C27H53NO9P	566.345	0.0002149	7.93
Neg	Lipids	plasma	PC 18:0 18:2	830.59	[M+Formate]-	C45H85NO10P	830.591	-0.0001707	16.44
Neg	Lipids	plasma	PC 18:0 18:2	770.57	[M-CH3]-	C43H81NO8P	770.569	0.0003687	16.44
Neg	Lipids	plasma	PC 16:0 18:2	802.559	[M+Formate]-	C43H81NO10P	802.559	9.5e-06	15.608
Neg	Lipids	plasma	PC 18:0 18:1	832.606	[M+Formate]-	C45H87NO10P	832.606	0.0001093	17.08
Neg	Lipids	plasma	PC 16:0 18:1	804.575	[M+Formate]-	C43H83NO10P	804.575	0.0002194	16.32
Neg	Lipids	plasma	PC 18:3 18:2	824.544	[M+Formate]-	C45H79NO10P	824.544	0.0002095	14.08
Neg	Lipids	plasma	PC 18:0 18:3	828.575	[M+Formate]-	C45H83NO10P	828.575	8.94e-05	15.848
Neg	Lipids	plasma	PC 18:0 18:3	768.555	[M-CH3]-	C43H79NO8P	768.554	0.0007887	15.84
Neg	Lipids	plasma	PC 16:0 18:3	800.544	[M+Formate]-	C43H79NO10P	800.544	2.95e-05	14.96
Neg	Lipids	plasma	PC 16:0 20:4	826.56	[M+Formate]-	C45H81NO10P	826.559	0.0003695	15.36
Neg	Lipids	plasma	PC 18:0 20:4	854.592	[M+Formate]-	C47H85NO10P	854.591	0.0014393	16.208
Neg	Lipids	plasma	PC O-18:0 18:1	818.591	[M+Formate]-	C44H85NO10P	818.591	0.0006893	16.727
Neg	Lipids	plasma	Cholesterol Sulfate	465.304	[M-H]-	C27H45O4S	465.303	0.0004929	12.09
Neg	Lipids	plasma	deoxycholic acid	391.285	[M-H]-	C24H39O4	391.284	0.0003138	3.97
Neg	Lipids	plasma	glycodeoxycholic acid	448.306	[M-H]-	C26H42NO5	448.306	0.0003501	2.8
Neg	Lipids	plasma	SM d16:1 18:0	687.543	[M-CH3]-	C38H76N2O6P	687.544	-0.000221	15.94
Neg	Lipids	plasma	SM d16:1 18:0	747.565	[M+Formate]-	C40H80N2O8P	747.565	-0.0001003	15.94
Pos	Direct	blood	Heme B*	616.207	M+	C34H32FeN4O4	616.177	0.0304
Pos	Direct	blood	Heme C*	684.197	M+	C34H36O4N4S2Fe	684.152	0.04514
Pos	Direct	blood	HBA1 18+	847.16	[M+18H]18+
Pos	Metab.	feces	Stercobilin	595.371	[M+H]+	C33H47N4O6	595.349	0.0215084	14.66
Neg	Metab.	urine	Hippuric acid	178.051	[M-H]-	C9H8NO3	178.05	0.0008204	4.08
Neg	Metab.	urine	Cinamoyl Glycine	204.066	[M-H]-	C11H10NO3	204.066	0.0005403	10.62
Neg	Metab.	urine	Enterolactone Glucuronide	473.145	[M-H]-	C24H25O10	473.144	0.0005566	12.66
Neg	Metab.	urine	Cinamoyl Glycine	272.054	[M-H + Na.Formate]-	C12H11NO5Na	272.053	0.0009164	10.62
Neg	Metab.	urine	Enterolactone Sulfate	377.069	[M-H]-	C18H17O7S	377.069	0.00032	12.58
Neg	Metab.	urine	Enterolactone	297.112	[M-H]-	C18H17O4	297.112	0.0002345	14.62
Pos	Metab.	urine	Hippuric acid	180.065	[M+H]+	C9H10NO3	180.066	-5.97e-05	4.13
Pos	Metab.	urine	Enterolactone Glucuronide	497.146	[M+Na]+	C24H26O10Na	497.142	0.0045119	12.76
Neg	Metab.	feces	Lithocholic acid	375.274	[M-H]-	C24H39O3	375.289	-0.0153216	26.41
Neg	Metab.	feces	deoxycholic acid	391.268	[M-H]-	C24H39O4	391.284	-0.0161562	19.69
Neg	Metab.	feces	glycodeoxycholic acid	448.287		C26H42NO5	448.306	-0.0187599	19.35
Neg	Metab.	feces	Stercobilin	593.308	[M-H]-	C33H45N4O6	593.333	-0.0253816	14.81
Neg	Lipids	d-oat	MGDG 18:3 18:3	819.524	[M+Formate]-	C46H75O12	819.525	-0.0008941	14.08
Neg	Lipids	d-oat	LPC 16:0	540.329	[M+Formate]-	C25H51NO9P	540.33	-0.000435	8.25
Neg	Lipids	d-oat	MGDG 18:2 18:2	823.556	[M+Formate]-	C46H79O12	823.557	-0.0003942	15.57
